# Supplementary material for: A 33-residue peptide tag increases solubility and stability of Escherichia coli produced single-chain antibody fragments
Source: Nat Commun. 2022 Aug 8;13:4614. doi: 10.1038/s41467-022-32423-9 (PMC9359998; doi:10.1038/s41467-022-32423-9)
Supplement: Supplementary file 4 — Source data [file 41467_2022_32423_MOESM4_ESM.xlsx]

## Sheet: Fig. 8 upper panel
	5 μM G12-scFv-HA			5 μM G12-scFv-HA + 5mM DTT
		normalized fluorescence value			normalized fluorescence value
temperature (°C)	exp1	exp2	exp3	exp1	exp2	exp3
25.2223	9.89936	14.3898	12.4488	9.65138	9.43956	7.90496
25.4199	9.87072	14.364	12.4215	9.62985	9.42315	7.88708
25.6175	9.84211	14.3379	12.3942	9.60844	9.40679	7.8692
25.815	9.81344	14.3116	12.367	9.58705	9.39039	7.85131
26.0126	9.7847	14.285	12.3399	9.56564	9.37392	7.83348
26.2102	9.75588	14.2583	12.3128	9.54418	9.35735	7.81574
26.4078	9.72705	14.2315	12.2857	9.52268	9.34075	7.79815
26.6053	9.69837	14.2047	12.2587	9.50127	9.3243	7.78078
26.8029	9.67028	14.178	12.2318	9.48048	9.30854	7.76377
27.0005	9.64242	14.149	12.206	9.46019	9.29396	7.74787
27.198	9.61485	14.1192	12.1809	9.44023	9.2798	7.73224
27.3956	9.58745	14.0889	12.1569	9.42069	9.26556	7.71721
27.5932	9.56041	14.0583	12.1342	9.40181	9.2511	7.70308
27.7908	9.53401	14.0279	12.1125	9.38395	9.23673	7.68968
27.9884	9.50849	13.9979	12.0917	9.36728	9.22316	7.67733
28.1859	9.48397	13.9688	12.0714	9.35195	9.21096	7.66655
28.3835	9.46046	13.9403	12.0517	9.33829	9.20052	7.65726
28.5811	9.43804	13.9127	12.033	9.32668	9.19193	7.64961
28.7786	9.41689	13.8859	12.0155	9.31737	9.18495	7.64369
28.9762	9.39697	13.8604	11.9991	9.31024	9.1795	7.63923
29.1738	9.3783	13.8366	11.9838	9.30501	9.1758	7.636
29.3714	9.36094	13.8152	11.9694	9.30135	9.17412	7.63397
29.569	9.34474	13.7962	11.9553	9.29886	9.17448	7.63307
29.7665	9.32957	13.7793	11.9412	9.29709	9.17705	7.633
29.9641	9.31549	13.7647	11.9268	9.2957	9.18198	7.63371
30.1617	9.30293	13.7526	11.9121	9.29484	9.1891	7.63534
30.3592	9.29209	13.7429	11.8971	9.29452	9.19773	7.63729
30.5568	9.28249	13.7353	11.8818	9.29465	9.20702	7.63853
30.7544	9.27382	13.7298	11.8655	9.29511	9.21632	7.63846
30.952	9.26592	13.7269	11.8475	9.2955	9.22517	7.63689
31.1495	9.25856	13.7267	11.8272	9.29491	9.23302	7.63398
31.3471	9.25149	13.7285	11.8039	9.29274	9.23933	7.6297
31.5447	9.2444	13.7316	11.7773	9.28877	9.24367	7.62377
31.7423	9.2371	13.7354	11.7472	9.2831	9.24563	7.61626
31.9398	9.22934	13.7395	11.7135	9.27563	9.24484	7.60673
32.1374	9.22055	13.7439	11.6768	9.26594	9.24138	7.59445
32.335	9.21034	13.7482	11.6373	9.2538	9.23545	7.57947
32.5326	9.19822	13.7519	11.5956	9.23898	9.22734	7.56222
32.7301	9.18367	13.7543	11.5523	9.22129	9.21724	7.54286
32.9277	9.16651	13.7548	11.5073	9.20088	9.20606	7.52206
33.1253	9.14687	13.7523	11.461	9.17833	9.1946	7.5007
33.3229	9.12508	13.7459	11.4139	9.15474	9.18348	7.47885
33.5204	9.10123	13.7348	11.3661	9.13098	9.17312	7.45618
33.718	9.07524	13.7184	11.3181	9.10787	9.16395	7.43333
33.9156	9.04711	13.6967	11.2702	9.08602	9.15632	7.41138
34.1132	9.01694	13.6692	11.2229	9.06588	9.15067	7.39108
34.3107	8.98491	13.6352	11.1763	9.04776	9.14732	7.37292
34.5083	8.95119	13.5939	11.1303	9.03214	9.14673	7.35742
34.7059	8.91628	13.5451	11.0851	9.01957	9.14929	7.34489
34.9035	8.88085	13.4896	11.0407	9.01055	9.15538	7.3354
35.101	8.84543	13.4293	10.9977	9.00523	9.16482	7.32876
35.2986	8.81035	13.3659	10.9564	9.00369	9.17734	7.32462
35.4962	8.77588	13.301	10.9171	9.00577	9.19237	7.32274
35.6938	8.74227	13.2354	10.8798	9.01082	9.20909	7.3227
35.8913	8.70983	13.1699	10.8443	9.01786	9.22679	7.32418
36.0889	8.67911	13.1054	10.81	9.02578	9.24539	7.32699
36.2865	8.65059	13.043	10.7767	9.03377	9.26454	7.3304
36.4841	8.62448	12.984	10.7436	9.04141	9.28384	7.33322
36.6816	8.60082	12.9296	10.71	9.04828	9.30268	7.33473
36.8792	8.5796	12.88	10.6755	9.054	9.32074	7.33481
37.0768	8.56048	12.8345	10.6398	9.05832	9.33764	7.33344
37.2744	8.54302	12.7919	10.6023	9.06114	9.35328	7.33065
37.4719	8.52678	12.7509	10.5626	9.06229	9.36761	7.32653
37.6695	8.51135	12.7106	10.5208	9.06161	9.38079	7.32144
37.8671	8.49645	12.6705	10.4772	9.05914	9.39323	7.31572
38.0647	8.48176	12.6308	10.4322	9.05507	9.40532	7.30948
38.2622	8.46691	12.5911	10.386	9.04994	9.4171	7.30285
38.4598	8.45165	12.5507	10.3387	9.04467	9.42894	7.29603
38.6574	8.43584	12.5087	10.2903	9.04014	9.44102	7.28945
38.855	8.41945	12.4643	10.2409	9.03693	9.45319	7.2838
39.0525	8.40254	12.4171	10.1909	9.03523	9.46566	7.27968
39.2501	8.38505	12.3671	10.1401	9.0351	9.47861	7.27705
39.4477	8.36675	12.314	10.0883	9.03665	9.49215	7.27577
39.6453	8.34745	12.2576	10.0355	9.03987	9.50653	7.27605
39.8428	8.32706	12.1975	9.98209	9.04479	9.52213	7.27822
40.0404	8.30547	12.1334	9.9284	9.05165	9.53945	7.28259
40.238	8.28261	12.0658	9.87453	9.06099	9.55865	7.28948
40.4356	8.25874	11.9957	9.82078	9.07302	9.57975	7.299
40.6331	8.23453	11.9242	9.76775	9.08742	9.60276	7.31117
40.8307	8.21053	11.8527	9.71582	9.10359	9.62773	7.32572
41.0283	8.18716	11.7818	9.66514	9.12106	9.65461	7.34227
41.2259	8.16456	11.7118	9.6162	9.13986	9.68331	7.36079
41.4234	8.14274	11.6438	9.56968	9.16051	9.71409	7.38149
41.621	8.12186	11.5786	9.52588	9.18353	9.74746	7.40448
41.8186	8.10219	11.5172	9.48481	9.20923	9.78378	7.42988
42.0162	8.08405	11.4598	9.44668	9.23776	9.82324	7.45791
42.2137	8.0676	11.4062	9.41134	9.26934	9.86576	7.48891
42.4113	8.05288	11.3555	9.37827	9.30437	9.91101	7.52311
42.6089	8.03976	11.306	9.34732	9.34308	9.95895	7.56068
42.8065	8.02772	11.2558	9.31844	9.38549	10.0099	7.60201
43.004	8.01588	11.2025	9.29084	9.43197	10.0639	7.64743
43.2016	8.00328	11.1429	9.26309	9.48324	10.1213	7.69721
43.3992	7.9889	11.0731	9.23345	9.53995	10.1826	7.75183
43.5968	7.97152	10.9876	9.19988	9.60241	10.2484	7.81159
43.7943	7.94945	10.8797	9.15982	9.67082	10.3193	7.87694
43.9919	7.92056	10.7411	9.11068	9.74566	10.3962	7.94826
44.1895	7.88264	10.5641	9.05015	9.82749	10.4797	8.02617
44.3871	7.83397	10.3447	8.97662	9.91702	10.5708	8.11144
44.5846	7.77427	10.0849	8.88969	10.0151	10.6702	8.20446
44.7822	7.70492	9.7927	8.79074	10.122	10.7787	8.30561
44.9798	7.62883	9.47997	8.68343	10.238	10.8969	8.41549
45.1773	7.54981	9.15998	8.57289	10.3633	11.0256	8.53518
45.3749	7.47194	8.84537	8.46433	10.4983	11.1656	8.666
45.5725	7.39917	8.5471	8.36257	10.6439	11.3178	8.80907
45.7701	7.33504	8.27478	8.27193	10.8007	11.4833	8.96499
45.9676	7.28266	8.03745	8.19588	10.9699	11.6627	9.13439
46.1652	7.24491	7.84356	8.13715	11.1532	11.8568	9.31787
46.3628	7.22417	7.69966	8.0982	11.3527	12.0672	9.51653
46.5604	7.22207	7.60895	8.08058	11.5707	12.2957	9.73198
46.758	7.23892	7.56964	8.0841	11.8097	12.5447	9.96597
46.9555	7.27354	7.57449	8.10677	12.0726	12.8163	10.2208
47.1531	7.32369	7.61267	8.14539	12.3622	13.1125	10.4984
47.3507	7.38664	7.6732	8.19634	12.6807	13.4346	10.8008
47.5483	7.46	7.74812	8.25665	13.03	13.7836	11.1296
47.7458	7.54222	7.83339	8.32459	13.4115	14.1602	11.4867
47.9434	7.63246	7.92777	8.39987	13.8256	14.5653	11.8742
48.141	7.73044	8.03136	8.48335	14.2722	14.9995	12.2935
48.3385	7.83609	8.14441	8.57604	14.7511	15.4632	12.7464
48.5361	7.94932	8.26698	8.67856	15.2619	15.9563	13.234
48.7337	8.07006	8.39891	8.79132	15.8036	16.4786	13.7564
48.9313	8.19818	8.54005	8.91444	16.3746	17.0291	14.3123
49.1288	8.33381	8.69031	9.04766	16.9742	17.6078	14.9003
49.3264	8.4774	8.84975	9.19059	17.6027	18.2159	15.5194
49.524	8.62965	9.01872	9.34312	18.2615	18.8548	16.1693
49.7216	8.79142	9.19765	9.50498	18.9525	19.5261	16.8493
49.9192	8.96385	9.3869	9.67574	19.6778	20.231	17.559
50.1167	9.14835	9.58707	9.85545	20.4395	20.9712	18.2988
50.3143	9.3466	9.79888	10.0448	21.2396	21.748	19.0697
50.5119	9.56037	10.0233	10.245	22.0796	22.562	19.8729
50.7094	9.79151	10.2621	10.4576	22.9607	23.414	20.7094
50.907	10.042	10.5175	10.6846	23.883	24.3041	21.5803
51.1046	10.3138	10.7924	10.9283	24.8462	25.2317	22.4859
51.3022	10.6091	11.0896	11.192	25.8496	26.1963	23.4271
51.4997	10.9298	11.4119	11.479	26.8924	27.1964	24.4042
51.6973	11.2772	11.7617	11.7923	27.9721	28.2296	25.4163
51.8949	11.6523	12.1411	12.134	29.0848	29.2921	26.461
52.0925	12.0563	12.552	12.5062	30.2256	30.3803	27.5354
52.2901	12.4902	12.9962	12.9112	31.3906	31.4915	28.6367
52.4876	12.9558	13.4757	13.3507	32.5767	32.6235	29.7626
52.6852	13.4547	13.9925	13.8262	33.7818	33.7737	30.9104
52.8828	13.9881	14.5475	14.3388	35.0034	34.939	32.0766
53.0804	14.5571	15.1412	14.8892	36.2388	36.1168	33.2581
53.2779	15.1623	15.7738	15.4784	37.4858	37.3052	34.4519
53.4755	15.8045	16.4454	16.1072	38.7425	38.5019	35.6557
53.6731	16.4848	17.1567	16.7766	40.0073	39.7055	36.8678
53.8706	17.2047	17.9089	17.4879	41.2789	40.9154	38.0877
54.0682	17.966	18.7027	18.242	42.5567	42.1314	39.3156
54.2658	18.77	19.5386	19.0398	43.8402	43.3529	40.5508
54.4634	19.6177	20.4171	19.8817	45.1293	44.5794	41.792
54.6609	20.5094	21.3383	20.768	46.4228	45.8096	43.0369
54.8585	21.4455	22.3024	21.699	47.7194	47.042	44.2839
55.0561	22.4272	23.3106	22.6756	49.0182	48.2764	45.5334
55.2537	23.4557	24.3642	23.6991	50.3183	49.5129	46.7863
55.4512	24.5317	25.4641	24.7701	51.6179	50.7506	48.0424
55.6488	25.6551	26.6103	25.8886	52.9155	51.9885	49.301
55.8464	26.826	27.803	27.0548	54.2097	53.2248	50.5608
56.044	28.0437	29.0415	28.2681	55.4986	54.4572	51.8195
56.2415	29.3067	30.3246	29.5277	56.7805	55.6835	53.0749
56.4391	30.6139	31.6514	30.8334	58.054	56.9027	54.326
56.6367	31.9653	33.0211	32.1852	59.3185	58.1142	55.5731
56.8343	33.3605	34.4332	33.5831	60.5732	59.3181	56.8173
57.0318	34.799	35.8869	35.0262	61.8166	60.5133	58.0591
57.2294	36.2794	37.3808	36.5127	63.0479	61.6987	59.2978
57.427	37.8002	38.9141	38.0407	64.2668	62.8738	60.5328
57.6246	39.3601	40.4856	39.6091	65.4744	64.0391	61.764
57.8221	40.9582	42.0939	41.2175	66.6724	65.196	62.9931
58.0197	42.5936	43.7378	42.8652	67.8628	66.3463	64.2225
58.2173	44.2639	45.4156	44.5503	69.0456	67.4908	65.4535
58.4149	45.965	47.1252	46.2699	70.2198	68.6297	66.6857
58.6124	47.693	48.8642	48.0203	71.3851	69.7628	67.9188
58.81	49.4453	50.63	49.7987	72.5427	70.8906	69.1534
59.0076	51.2206	52.4202	51.6026	73.6936	72.0132	70.3905
59.2052	53.0164	54.2304	53.4276	74.8373	73.1301	71.6292
59.4027	54.8292	56.0557	55.2694	75.9726	74.2402	72.8676
59.6003	56.6562	57.8923	57.1247	77.0989	75.3432	74.1047
59.7979	58.4943	59.7369	58.9903	78.2154	76.4389	75.3401
59.9955	60.3402	61.5855	60.8616	79.3207	77.5262	76.5725
60.193	62.1893	63.4338	62.733	80.4122	78.6038	77.8
60.3906	64.0387	65.2777	64.5996	81.4857	79.671	79.0217
60.5882	65.8874	67.114	66.459	82.5394	80.7283	80.2379
60.7858	67.7342	68.9373	68.3083	83.5731	81.7755	81.448
60.9833	69.5751	70.7424	70.1436	84.5867	82.811	82.6488
61.1809	71.4038	72.5249	71.9604	85.5796	83.8326	83.8361
61.3785	73.2138	74.2824	73.7546	86.5513	84.838	85.0058
61.5761	74.9992	76.0115	75.5214	87.5024	85.8257	86.1545
61.7736	76.7547	77.7074	77.2552	88.4324	86.7936	87.2796
61.9712	78.4749	79.3647	78.9503	89.3384	87.7384	88.378
62.1688	80.1545	80.9781	80.6004	90.2177	88.6569	89.446
62.3664	81.7875	82.5426	82.1999	91.0685	89.5466	90.4789
62.5639	83.3686	84.055	83.7449	91.8913	90.406	91.4721
62.7615	84.8935	85.5127	85.2331	92.6868	91.2347	92.422
62.9591	86.3584	86.9129	86.662	93.454	92.0317	93.3248
63.1567	87.7588	88.252	88.027	94.1891	92.7946	94.1759
63.3542	89.091	89.5276	89.3235	94.8866	93.521	94.973
63.5518	90.3528	90.7378	90.5491	95.5422	94.2104	95.7151
63.7494	91.5415	91.8791	91.7017	96.1539	94.8627	96.4008
63.947	92.6537	92.9472	92.7793	96.721	95.478	97.0278
64.1445	93.686	93.9393	93.7805	97.2427	96.0557	97.594
64.3421	94.6373	94.8541	94.7053	97.7183	96.5951	98.0982
64.5397	95.5082	95.6911	95.5534	98.1476	97.0949	98.5401
64.7373	96.2981	96.4489	96.3233	98.5306	97.5529	98.9197
64.9348	97.0052	97.1269	97.0132	98.8664	97.9665	99.238
65.1324	97.629	97.7258	97.6229	99.1547	98.3357	99.4967
65.33	98.1709	98.2475	98.1542	99.3973	98.6622	99.6983
65.5276	98.6335	98.6942	98.6102	99.597	98.9484	99.8459
65.7251	99.0199	99.068	98.9947	99.7557	99.1964	99.943
65.9227	99.334	99.3711	99.3114	99.8742	99.4077	99.9934
66.1203	99.5812	99.6078	99.5632	99.9535	99.5832	100
66.3179	99.7667	99.7835	99.753	99.9946	99.7236	99.9667
66.5154	99.8951	99.9038	99.8851	100	99.8313	99.8989
66.713	99.9712	99.9744	99.9655	99.9732	99.9099	99.8012
66.9106	100	100	100	99.9184	99.9624	99.678
67.1081	99.9869	99.9856	99.9939	99.8393	99.9917	99.5343
67.3057	99.9365	99.9351	99.9521	99.7383	100	99.375
67.5033	99.8526	99.8521	99.8786	99.6176	99.9886	99.2038
67.7009	99.7389	99.7409	99.7769	99.4796	99.9586	99.0235
67.8984	99.5986	99.6057	99.6502	99.3267	99.9121	98.8365
68.096	99.4349	99.4502	99.5018	99.1616	99.8516	98.6457
68.2936	99.2504	99.2773	99.335	98.9855	99.778	98.453
68.4912	99.0471	99.0891	99.1513	98.7989	99.6895	98.2577
68.6887	98.8259	98.8871	98.9516	98.6027	99.5841	98.059
68.8863	98.5873	98.6731	98.7363	98.3973	99.4616	97.8571
69.0839	98.333	98.448	98.5056	98.183	99.3224	97.6521
69.2815	98.0649	98.2126	98.2595	97.9588	99.1668	97.4432
69.4791	97.7855	97.9673	97.9989	97.7246	98.9951	97.23
69.6766	97.4971	97.7126	97.7251	97.4816	98.8078	97.0125
69.8742	97.201	97.4482	97.4399	97.2308	98.6039	96.7896
70.0718	96.8976	97.174	97.1442	96.9725	98.3828	96.5603
70.2694	96.5873	96.8907	96.8397	96.7072	98.1456	96.3249
70.4669	96.2712	96.5993	96.5287	96.436	97.8951	96.0842
70.6645	95.9512	96.3012	96.2129	96.1594	97.6345	95.8388
70.8621	95.6283	95.9975	95.8932	95.8788	97.3671	95.5888
71.0597	95.3028	95.6882	95.57	95.596	97.0958	95.3352
71.2572	94.9738	95.3726	95.2435	95.3113	96.8216	95.0788
71.4548	94.6404	95.0495	94.9126	95.0238	96.5428	94.8183
71.6524	94.3016	94.7184	94.5764	94.7336	96.2571	94.5508
71.85	93.9568	94.3802	94.2343	94.4411	95.9646	94.2756
72.0475	93.6064	94.0361	93.8871	94.1461	95.6658	93.994
72.2451	93.2504	93.6867	93.5343	93.8483	95.3605	93.7063
72.4427	92.889	93.3324	93.1754	93.5476	95.0477	93.4121
72.6402	92.5219	92.9735	92.8101	93.2462	94.7269	93.1114
72.8378	92.1486	92.6096	92.4386	92.9455	94.3985	92.8052
73.0354	91.7692	92.2408	92.0618	92.6454	94.0631	92.4941
73.233	91.3845	91.8685	91.6812	92.3454	93.7221	92.1795
73.4305	90.996	91.4948	91.2982	92.0457	93.3777	91.8628
73.6281	90.6051	91.1212	90.9143	91.7473	93.0314	91.5451
73.8257	90.2114	90.7477	90.5292	91.45	92.6838	91.2259
74.0233	89.8138	90.3732	90.1425	91.1544	92.3359	90.9062
74.2208	89.4114	89.9968	89.7539	90.8602	91.9888	90.5873
74.4184	89.0045	89.6172	89.3632	90.5645	91.6426	90.2691
74.616	88.5934	89.2336	88.9698	90.2649	91.2958	89.9501
74.8136	88.1782	88.845	88.5734	89.9591	90.9462	89.6288
75.0112	87.7595	88.4513	88.1732	89.6453	90.5915	89.3048
75.2087	87.3379	88.0523	87.7693	89.3228	90.2304	88.9781
75.4063	86.9122	87.6469	87.361	88.9919	89.8615	88.6478
75.6039	86.4812	87.2354	86.9477	88.6551	89.4841	88.3124
75.8015	86.0447	86.8191	86.5292	88.3177	89.0992	87.9721
75.999	85.6033	86.3982	86.1061	87.9825	88.7081	87.6279
76.1966	85.1575	85.9736	85.6796	87.6508	88.3116	87.281
76.3942	84.7077	85.5464	85.2502	87.3224	87.9099	86.9315
76.5917	84.2554	85.118	84.8184	86.9968	87.5038	86.5794
76.7893	83.8024	84.6898	84.3852	86.6738	87.0964	86.2261
76.9869	83.3483	84.2616	83.9515	86.3524	86.6894	85.8718
77.1845	82.8922	83.8334	83.5176	86.0311	86.2834	85.5167
77.382	82.4345	83.4061	83.084	85.7086	85.8788	85.1604
77.5796	81.9767	82.98	82.6512	85.3826	85.4753	84.8022
77.7772	81.5197	82.5553	82.2197	85.0508	85.0722	84.4422
77.9748	81.064	82.1323	81.7892	84.7093	84.6684	84.0797
78.1723	80.6096	81.711	81.3591	84.3544	84.2634	83.7142
78.3699	80.1558	81.2905	80.9286	83.9842	83.8567	83.3449
78.5675	79.7014	80.8704	80.4973	83.6003	83.4482	82.9707
78.7651	79.247	80.4507	80.0653	83.2073	83.0378	82.5922
78.9626	78.7935	80.0314	79.6332	82.8103	82.6266	82.2113
79.1602	78.3407	79.6117	79.2017	82.412	82.2156	81.8301
79.3578	77.8882	79.1912	78.7709	82.013	81.805	81.4493
79.5554	77.4364	78.7701	78.3401	81.613	81.3935	81.0682
79.7529	76.985	78.3478	77.9085	81.2112	80.9805	80.6867
79.9505	76.532	77.923	77.4751	80.8069	80.5655	80.3045
80.1481	76.0768	77.4949	77.0401	80.4005	80.1484	79.9223
80.3457	75.6202	77.0641	76.6041	79.9934	79.7301	79.5407
80.5432	75.1634	76.6315	76.1679	79.5866	79.3113	79.1606
80.7408	74.7072	76.1966	75.7322	79.1799	78.8914	78.7816
80.9384	74.2513	75.7597	75.2965	78.7723	78.4685	78.4017
81.136	73.7949	75.3208	74.8593	78.3616	78.0405	78.0187
81.3335	73.3366	74.8793	74.419	77.9463	77.6062	77.6308
81.5311	72.8756	74.4351	73.9757	77.5261	77.1662	77.237
81.7287	72.4129	73.9898	73.5315	77.1024	76.7229	76.8388
81.9263	71.9504	73.5449	73.0887	76.677	76.279	76.4383
82.1238	71.4889	73.1015	72.6486	76.251	75.836	76.0375
82.3214	71.029	72.66	72.2112	75.8252	75.3942	75.6374
82.519	70.571	72.2204	71.7751	75.3991	74.9526	75.2369
82.7166	70.114	71.7824	71.3392	74.972	74.5093	74.8348
82.9141	69.6564	71.3455	70.9025	74.5429	74.0639	74.4304
83.1117	69.198	70.9091	70.4653	74.112	73.6176	74.0245
83.3093	68.7395	70.4743	70.0288	73.681	73.1732	73.6188
83.5069	68.2816	70.0417	69.5934	73.2507	72.7305	73.2136
83.7044	67.8244	69.6107	69.1582	72.8202	72.2874	72.8086
83.902	67.3679	69.1805	68.7224	72.3888	71.8418	72.4028
84.0996	66.9112	68.7497	68.2846	71.9546	71.3916	71.9938
84.2972	66.4532	68.3165	67.843	71.5154	70.9365	71.5795
84.4947	65.9934	67.8801	67.3976	71.0703	70.4775	71.159
84.6923	65.5328	67.441	66.9502	70.6199	70.0165	70.7327
84.8899	65.0726	66.9999	66.5024	70.1651	69.5544	70.3021
85.0875	64.6135	66.5575	66.0551	69.707	69.0919	69.8683
85.285	64.1544	66.1139	65.6088	69.2464	68.6285	69.4313
85.4826	63.6948	65.6696	65.1632	68.7833	68.1641	68.9908
85.6802	63.2346	65.2245	64.7176	68.3174	67.6976	68.5462
85.8778	62.7739	64.7783	64.2719	67.8486	67.2284	68.0975
86.0753	62.3128	64.3314	63.8267	67.3775	66.7568	67.6453
86.2729	61.8519	63.8852	63.3829	66.9052	66.2844	67.1912
86.4705	61.3911	63.441	62.9407	66.4328	65.8118	66.7363
86.6681	60.9309	62.9993	62.5003	65.9608	65.3384	66.2812
86.8656	60.4715	62.5597	62.0611	65.4886	64.8631	65.825
87.0632	60.0125	62.1211	61.6228	65.015	64.3851	65.3668
87.2608	59.5541	61.6827	61.1845	64.539	63.9047	64.9056
87.4584	59.0965	61.2443	60.7456	64.0606	63.4228	64.4414
87.6559	58.6404	60.8065	60.3068	63.5798	62.9399	63.9745
87.8535	58.1856	60.3695	59.8682	63.0966	62.4564	63.5051
88.0511	57.7315	59.9323	59.4288	62.6107	61.9721	63.0327
88.2487	57.2777	59.4941	58.9883	62.1219	61.4874	62.5574
88.4462	56.8239	59.0546	58.5466	61.6301	61.0025	62.0794
88.6438	56.3698	58.6141	58.1032	61.1357	60.517	61.5993
88.8414	55.9151	58.1723	57.6583	60.6393	60.0307	61.1169
89.039	55.4593	57.7298	57.2124	60.1415	59.5433	60.6314
89.2365	55.0027	57.2875	56.7665	59.6425	59.0547	60.1431
89.4341	54.5457	56.8458	56.321	59.1428	58.5647	59.6535
89.6317	54.0886	56.4044	55.8762	58.6426	58.0727	59.1632
89.8293	53.6314	55.963	55.4325	58.1415	57.5785	58.6719
90.0268	53.1737	55.521	54.9893	57.6384	57.0817	58.1786
90.2244	52.7145	55.0774	54.546	57.1321	56.5819	57.682
90.422	52.2536	54.6319	54.1026	56.6222	56.0791	57.1813
90.6196	51.7917	54.1849	53.6594	56.1093	55.5731	56.6763
90.8171	51.3297	53.7372	53.2166	55.5947	55.0644	56.1675
91.0147	50.868	53.2884	52.7743	55.0791	54.5532	55.6556
91.2123	50.407	52.8382	52.3326	54.5629	54.0401	55.1408
91.4099	49.9464	52.3871	51.8912	54.0458	53.5258	54.6232
91.6074	49.4855	51.9346	51.4485	53.5266	53.0102	54.101
91.805	49.0228	51.4798	51.0027	53.0038	52.493	53.5724
92.0026	48.5583	51.0222	50.5531	52.4765	51.9743	53.0365
92.2002	48.0926	50.5622	50.0998	51.9448	51.4544	52.4937
92.3977	47.6266	50.1008	49.6441	51.4103	50.9334	51.9452
92.5953	47.1603	49.639	49.1876	50.874	50.411	51.3922
92.7929	46.6936	49.1774	48.7313	50.3366	49.8873	50.8351
92.9905	46.2258	48.7163	48.2745	49.797	49.3621	50.2736
93.188	45.7564	48.2551	47.8164	49.2535	48.8352	49.7074
93.3856	45.2848	47.7928	47.3567	48.7049	48.3052	49.1366
93.5832	44.8101	47.3296	46.8955	48.1483	47.7694	48.5606
93.7807	44.3351	46.8659	46.434	47.5906	47.2328	47.984
93.9783	43.8599	46.4021	45.9724	47.0328	46.696	47.4071
94.1759	43.3847	45.9386	45.511	46.4751	46.1589	46.8302
94.3735	42.9094	45.4754	45.0499	45.9174	45.6216	46.2533
94.571	42.4342	45.0123	44.5891	45.3597	45.0841	45.6764
94.7686	41.9591	44.5494	44.1285	44.8018	44.5464	45.0996
94.9662	41.4839	44.0866	43.6682	44.2437	44.0084	44.5227

## Sheet: Fig. 8 middle panel
	5 μM G12-scFv-HA			5 μM G12-scFv-HA-P17
	normalized fluorescence value			normalized fluorescence value
temperature (°C)	exp3	exp4	exp5	exp3	exp4	exp5
25.2062	10.4956	8.6111	8.57889	4.50563	9.22989	4.59124
25.4038	10.4754	8.58983	8.55421	4.49337	9.20426	4.57035
25.6014	10.4561	8.56928	8.53027	4.48138	9.1789	4.54955
25.799	10.4376	8.54936	8.50699	4.46952	9.15368	4.52885
25.9966	10.4195	8.52989	8.48427	4.45759	9.12847	4.50828
26.1941	10.4018	8.51071	8.46205	4.44549	9.10317	4.48783
26.3917	10.3844	8.49166	8.4403	4.43323	9.07781	4.46749
26.5893	10.3674	8.47277	8.41908	4.42105	9.05257	4.44721
26.7869	10.3523	8.45485	8.39928	4.40993	9.02838	4.42695
26.9845	10.3467	8.44526	8.38871	4.40139	9.00677	4.41082
27.1821	10.3447	8.43944	8.38102	4.39404	8.98609	4.39655
27.3797	10.3455	8.43669	8.37553	4.38697	8.96594	4.38326
27.5773	10.348	8.43607	8.37223	4.37967	8.94681	4.37059
27.7749	10.3515	8.43666	8.37103	4.37224	8.92911	4.35861
27.9724	10.3548	8.43774	8.37102	4.36476	8.91315	4.34772
28.17	10.3574	8.43892	8.37105	4.35751	8.89858	4.33835
28.3676	10.3591	8.43983	8.37051	4.35057	8.88524	4.33092
28.5652	10.3598	8.44002	8.36893	4.34387	8.87296	4.32503
28.7628	10.3595	8.43904	8.36608	4.33765	8.86103	4.31965
28.9604	10.3581	8.43683	8.3613	4.33201	8.84877	4.31368
29.158	10.355	8.43334	8.35451	4.32641	8.8358	4.30647
29.3556	10.3497	8.42821	8.34603	4.32012	8.82222	4.29816
29.5532	10.3417	8.42122	8.3359	4.31234	8.80801	4.2896
29.7508	10.331	8.41183	8.32383	4.30299	8.7926	4.28144
29.9483	10.3176	8.39943	8.30954	4.29274	8.77545	4.27395
30.1459	10.3019	8.38371	8.29262	4.28195	8.7568	4.2665
30.3435	10.2843	8.36537	8.27277	4.27084	8.7367	4.25812
30.5411	10.2648	8.34566	8.25043	4.25937	8.71519	4.24839
30.7387	10.2439	8.32536	8.2263	4.24712	8.69234	4.23737
30.9363	10.2212	8.30458	8.20042	4.23357	8.6677	4.22515
31.1339	10.1966	8.28294	8.17259	4.2185	8.64049	4.21192
31.3315	10.1704	8.2601	8.14307	4.2026	8.61038	4.1982
31.5291	10.1435	8.23598	8.11285	4.18699	8.57823	4.18446
31.7266	10.1168	8.21133	8.08281	4.17244	8.5448	4.17066
31.9242	10.0914	8.18744	8.05373	4.15932	8.51007	4.15662
32.1218	10.0679	8.16559	8.02613	4.14743	8.47452	4.1421
32.3194	10.0466	8.14635	8.00078	4.13627	8.43872	4.12738
32.517	10.0281	8.12988	7.97834	4.12577	8.4031	4.11313
32.7146	10.0125	8.11612	7.95909	4.11618	8.3681	4.09975
32.9122	10.0004	8.10497	7.94317	4.10826	8.33469	4.08739
33.1098	9.99276	8.09714	7.93101	4.10282	8.30403	4.07636
33.3074	9.99033	8.09355	7.92329	4.10012	8.27713	4.06674
33.5049	9.99287	8.0945	7.92015	4.09981	8.2546	4.0582
33.7025	9.99919	8.09913	7.9207	4.10094	8.23652	4.05017
33.9001	10.0077	8.10601	7.9235	4.10256	8.22237	4.04229
34.0977	10.017	8.11412	7.92749	4.10401	8.21143	4.03489
34.2953	10.0264	8.12274	7.93215	4.1051	8.20366	4.02867
34.4929	10.0359	8.13175	7.93743	4.10622	8.19927	4.02383
34.6905	10.0459	8.14153	7.94403	4.10804	8.19809	4.02014
34.8881	10.0568	8.15256	7.95257	4.11087	8.19933	4.01758
35.0857	10.0678	8.16446	7.96271	4.11439	8.20238	4.01609
35.2833	10.0777	8.17635	7.97314	4.11786	8.20672	4.0157
35.4808	10.0858	8.18721	7.98274	4.12076	8.21179	4.01671
35.6784	10.0919	8.19631	7.99109	4.12258	8.21722	4.01908
35.876	10.0961	8.20379	7.99829	4.12331	8.22264	4.02206
36.0736	10.0989	8.21053	8.00456	4.12368	8.22746	4.02512
36.2712	10.1011	8.21754	8.01058	4.12453	8.23115	4.02821
36.4688	10.1034	8.22505	8.01685	4.12613	8.23403	4.03127
36.6664	10.1058	8.23213	8.02274	4.12802	8.23641	4.034
36.864	10.1078	8.2372	8.02714	4.12953	8.23802	4.03623
37.0616	10.108	8.23885	8.02943	4.13006	8.23844	4.03791
37.2591	10.1054	8.2366	8.02933	4.12893	8.23738	4.03908
37.4567	10.0997	8.23079	8.02678	4.1258	8.23451	4.03952
37.6543	10.0918	8.2228	8.02252	4.12101	8.22925	4.03905
37.8519	10.0835	8.21481	8.01793	4.11538	8.22177	4.03809
38.0495	10.0762	8.20845	8.01409	4.10978	8.21267	4.03741
38.2471	10.0706	8.20397	8.01135	4.1047	8.20261	4.0371
38.4447	10.0669	8.20113	8.01002	4.10036	8.19229	4.03702
38.6423	10.065	8.19963	8.01033	4.09696	8.18209	4.03679
38.8399	10.0644	8.19937	8.01206	4.09443	8.17163	4.03555
39.0374	10.0647	8.2007	8.01487	4.09287	8.16064	4.03274
39.235	10.0665	8.20435	8.0189	4.09249	8.14963	4.02886
39.4326	10.0707	8.21084	8.02502	4.09344	8.13929	4.02501
39.6302	10.0779	8.21997	8.0338	4.0957	8.12991	4.02217
39.8278	10.0883	8.23097	8.04505	4.09926	8.12149	4.02073
40.0254	10.1009	8.24307	8.05804	4.10404	8.11393	4.02035
40.223	10.1143	8.25583	8.07159	4.10983	8.10706	4.0204
40.4206	10.1277	8.26925	8.08477	4.11601	8.10072	4.02093
40.6182	10.1407	8.28349	8.09768	4.12217	8.09497	4.0226
40.8158	10.1537	8.29883	8.11092	4.12823	8.08986	4.02586
41.0133	10.1668	8.31557	8.12509	4.13435	8.08556	4.03095
41.2109	10.1805	8.33393	8.14073	4.1406	8.08211	4.03756
41.4085	10.1954	8.35413	8.1583	4.14706	8.07943	4.04514
41.6061	10.212	8.37649	8.17772	4.15411	8.0778	4.05353
41.8037	10.2305	8.40113	8.19827	4.16211	8.0772	4.06266
42.0013	10.2507	8.42765	8.21959	4.17115	8.07691	4.07239
42.1989	10.2731	8.45558	8.24198	4.18116	8.07627	4.08278
42.3965	10.2982	8.48484	8.2662	4.19174	8.07527	4.09414
42.5941	10.3265	8.51574	8.29325	4.2027	8.07415	4.10711
42.7916	10.3583	8.54854	8.32336	4.21412	8.07321	4.12161
42.9892	10.3935	8.58331	8.35575	4.22625	8.07236	4.13664
43.1868	10.4314	8.61994	8.3892	4.23933	8.07112	4.15172
43.3844	10.4713	8.65854	8.42333	4.25352	8.06946	4.16705
43.582	10.5123	8.69922	8.45872	4.26882	8.0679	4.18306
43.7796	10.5542	8.74183	8.49634	4.28519	8.0667	4.20001
43.9772	10.5976	8.78657	8.53715	4.30256	8.06598	4.21811
44.1748	10.6433	8.83418	8.58218	4.32102	8.0664	4.23756
44.3724	10.6919	8.88498	8.63202	4.34077	8.06844	4.2582
44.5699	10.7429	8.93873	8.68647	4.36202	8.07206	4.28009
44.7675	10.7959	8.99501	8.74495	4.38513	8.07695	4.30351
44.9651	10.8504	9.05351	8.80727	4.41059	8.08245	4.32868
45.1627	10.9064	9.11392	8.87346	4.43847	8.08795	4.3558
45.3603	10.9647	9.17624	8.94342	4.46817	8.09341	4.38507
45.5579	11.0264	9.24101	9.01699	4.49898	8.09929	4.41694
45.7555	11.0925	9.30882	9.09375	4.53079	8.10592	4.45156
45.9531	11.1632	9.37984	9.1725	4.5636	8.11332	4.48818
46.1507	11.239	9.45428	9.252	4.59727	8.12148	4.52628
46.3482	11.3203	9.5327	9.33228	4.63166	8.13082	4.56634
46.5458	11.4076	9.61604	9.41443	4.66682	8.14208	4.60867
46.7434	11.5013	9.70541	9.49975	4.7029	8.15599	4.6535
46.941	11.6024	9.80219	9.58975	4.74038	8.17275	4.70133
47.1386	11.7121	9.90796	9.68625	4.78029	8.19265	4.75274
47.3362	11.8308	10.0237	9.79102	4.82363	8.21649	4.80797
47.5338	11.9575	10.1495	9.90529	4.8709	8.24506	4.86729
47.7314	12.0906	10.2844	10.03	4.92243	8.27901	4.93111
47.929	12.2287	10.427	10.1663	4.97873	8.31876	4.99968
48.1266	12.3699	10.5761	10.3146	5.0404	8.36418	5.07317
48.3241	12.5135	10.7305	10.4749	5.1076	8.41478	5.15132
48.5217	12.6599	10.8896	10.6469	5.18036	8.46951	5.23375
48.7193	12.8102	11.0538	10.8293	5.25884	8.52708	5.32092
48.9169	12.9657	11.2235	11.0211	5.34285	8.58701	5.41338
49.1145	13.1284	11.3997	11.2206	5.4319	8.6497	5.51128
49.3121	13.3002	11.5833	11.4271	5.52528	8.71599	5.61466
49.5097	13.4839	11.7761	11.6408	5.62249	8.78655	5.72356
49.7073	13.6819	11.9808	11.8628	5.72366	8.86168	5.83789
49.9049	13.8974	12.201	12.0948	5.82952	8.94197	5.95779
50.1024	14.1334	12.4402	12.3397	5.94121	9.02842	6.08422
50.3	14.3923	12.7016	12.5999	6.05988	9.12226	6.21829
50.4976	14.6752	12.987	12.8783	6.18647	9.22517	6.36098
50.6952	14.9829	13.2982	13.1774	6.32214	9.33936	6.51356
50.8928	15.3161	13.6367	13.5002	6.46839	9.46683	6.67753
51.0904	15.6756	14.0037	13.8499	6.6269	9.60899	6.85446
51.288	16.0623	14.4009	14.2301	6.79946	9.76682	7.04593
51.4856	16.4771	14.8287	14.6435	6.98744	9.94105	7.25345
51.6832	16.9203	15.2872	15.0916	7.19204	10.1323	7.4786
51.8807	17.3917	15.7757	15.5748	7.41455	10.3417	7.72309
52.0783	17.8914	16.2943	16.0927	7.65626	10.571	7.98827
52.2759	18.4203	16.8435	16.6457	7.91889	10.8218	8.27553
52.4735	18.9806	17.4253	17.2353	8.20426	11.0955	8.5868
52.6711	19.5747	18.0421	17.8626	8.51397	11.3934	8.92384
52.8687	20.2043	18.6952	18.5286	8.84908	11.7172	9.28774
53.0663	20.87	19.3855	19.2334	9.20998	12.0689	9.67887
53.2639	21.571	20.1128	19.976	9.59673	12.4498	10.0974
53.4615	22.3064	20.8762	20.7555	10.01	12.8614	10.5439
53.6591	23.0763	21.6763	21.5726	10.4518	13.3057	11.0205
53.8566	23.8824	22.5148	22.4287	10.9245	13.7851	11.5295
54.0542	24.7269	23.3934	23.3255	11.4302	14.3014	12.0732
54.2518	25.6127	24.3138	24.2647	11.9712	14.8559	12.6532
54.4494	26.5415	25.2772	25.2478	12.5494	15.4504	13.2711
54.647	27.514	26.284	26.2753	13.1661	16.0864	13.9282
54.8446	28.5308	27.3342	27.3472	13.8235	16.7659	14.6263
55.0422	29.5931	28.4287	28.4647	14.5249	17.491	15.3681
55.2398	30.702	29.5691	29.6289	15.2733	18.2645	16.1568
55.4374	31.8574	30.7561	30.8398	16.0705	19.0879	16.9944
55.6349	33.0583	31.9881	32.0956	16.9164	19.9622	17.8808
55.8325	34.3021	33.2627	33.3934	17.8105	20.8871	18.8148
56.0301	35.5849	34.5761	34.7292	18.7511	21.861	19.7946
56.2277	36.9028	35.9251	36.0993	19.7372	22.8823	20.8194
56.4253	38.2541	37.3081	37.5023	20.7702	23.9506	21.8905
56.6229	39.6378	38.7251	38.939	21.852	25.0668	23.0104
56.8205	41.0524	40.1766	40.4096	22.9835	26.231	24.18
57.0181	42.4968	41.6627	41.9141	24.1647	27.444	25.4004
57.2157	43.9706	43.1833	43.4519	25.3961	28.7056	26.672
57.4132	45.4734	44.7385	45.0224	26.6788	30.0154	27.9957
57.6108	47.0057	46.3287	46.626	28.015	31.3737	29.3726
57.8084	48.5672	47.954	48.2638	29.407	32.7811	30.8037
58.006	50.1573	49.6135	49.9364	30.8567	34.2379	32.2898
58.2036	51.7725	51.3045	51.6405	32.3629	35.7426	33.8304
58.4012	53.4069	53.0221	53.3704	33.922	37.2917	35.4221
58.5988	55.0541	54.7609	55.1199	35.5293	38.8812	37.0605
58.7964	56.7109	56.5179	56.8853	37.1827	40.509	38.743
58.994	58.3762	58.292	58.6652	38.8819	42.1741	40.4693
59.1915	60.0484	60.0808	60.4569	40.6256	43.875	42.2382
59.3891	61.7241	61.8802	62.2566	42.4113	45.6095	44.0467
59.5867	63.3997	63.6858	64.0599	44.2356	47.3747	45.8913
59.7843	65.0703	65.4918	65.8604	46.0945	49.1664	47.7684
59.9819	66.7306	67.2914	67.6505	47.983	50.9785	49.6732
60.1795	68.3768	69.0784	69.4238	49.8965	52.8056	51.6015
60.3771	70.0091	70.8505	71.1788	51.8337	54.6456	53.5515
60.5747	71.6298	72.6086	72.9169	53.796	56.4997	55.5234
60.7723	73.2407	74.3528	74.6396	55.7841	58.3694	57.5168
60.9699	74.8384	76.0784	76.3429	57.7941	60.2516	59.5271
61.1674	76.415	77.7755	78.0171	59.817	62.1385	61.5467
61.365	77.9612	79.4322	79.6504	61.8421	64.0201	63.5667
61.5626	79.4677	81.0367	81.2317	63.8592	65.8864	65.5764
61.7602	80.9287	82.5816	82.7541	65.8604	67.7301	67.5671
61.9578	82.3437	84.0652	84.2173	67.8423	69.5482	69.5345
62.1554	83.7139	85.4875	85.6223	69.8023	71.3392	71.4758
62.353	85.0402	86.849	86.9697	71.7368	73.1015	73.3873
62.5506	86.3222	88.1486	88.257	73.6412	74.8325	75.2649
62.7482	87.5586	89.3835	89.48	75.5099	76.5281	77.104
62.9457	88.7461	90.5488	90.6338	77.3362	78.1827	78.8982
63.1433	89.8801	91.6391	91.714	79.1137	79.7883	80.6395
63.3409	90.9634	92.6573	92.7252	80.8428	81.3439	82.3265
63.5385	92.01	93.6194	93.6843	82.5343	82.8607	83.9692
63.7361	93.0301	94.5387	94.6034	84.1957	84.3484	85.5743
63.9337	94.0188	95.4137	95.4793	85.8194	85.8031	87.1343
64.1313	94.9577	96.228	96.295	87.3832	87.2083	88.6303
64.3289	95.8269	96.9634	97.0313	88.8635	88.5447	90.0417
64.5265	96.6143	97.6102	97.6786	90.2462	89.7988	91.3554
64.724	97.3153	98.1677	98.2361	91.5271	90.9652	92.5651
64.9216	97.9315	98.6421	98.7105	92.7078	92.0453	93.6714
65.1192	98.4673	99.0413	99.11	93.7913	93.0446	94.6783
65.3168	98.9253	99.3717	99.4391	94.779	93.9671	95.5886
65.5144	99.3035	99.6349	99.6963	95.6668	94.8107	96.4007
65.712	99.5946	99.8252	99.8741	96.4453	95.5671	97.1065
65.9096	99.7955	99.9409	99.9713	97.11	96.2303	97.7014
66.1072	99.9159	99.9921	100	97.6713	96.8055	98.1942
66.3048	99.9762	100	99.9826	98.1499	97.3085	98.6048
66.5024	99.9993	99.9892	99.9443	98.5691	97.7609	98.9564
66.6999	100	99.9762	99.9004	98.9437	98.1783	99.2646
66.8975	99.9758	99.9584	99.847	99.2705	98.5585	99.5269
67.0951	99.9146	99.9227	99.7707	99.537	98.8902	99.7327
67.2927	99.8101	99.8619	99.6646	99.7364	99.1668	99.8766
67.4903	99.6658	99.7784	99.5313	99.873	99.3909	99.9626
67.6879	99.4913	99.679	99.3787	99.957	99.5705	100
67.8855	99.2943	99.5687	99.2131	99.9972	99.7142	99.9962
68.0831	99.0804	99.4509	99.0388	100	99.8305	99.9571
68.2807	98.8486	99.3221	98.8525	99.9659	99.9194	99.883
68.4782	98.5943	99.1762	98.6471	99.8921	99.977	99.7713
68.6758	98.3138	99.0062	98.4167	99.7747	100	99.6188
68.8734	98.0102	98.8115	98.1625	99.6156	99.9899	99.4281
69.071	97.6978	98.6022	97.8969	99.4298	99.9582	99.2149
69.2686	97.393	98.3906	97.6349	99.2346	99.9184	98.9962
69.4662	97.1013	98.1805	97.3822	99.0376	99.8761	98.7785
69.6638	96.819	97.9681	97.1352	98.8379	99.83	98.5593
69.8614	96.5373	97.7436	96.8848	98.6272	99.7717	98.3312
70.059	96.2493	97.4994	96.6238	98.3992	99.6945	98.0891
70.2565	95.9541	97.2358	96.3529	98.1551	99.5986	97.8348
70.4541	95.6561	96.9577	96.0769	97.9007	99.4893	97.5744
70.6517	95.3592	96.6695	95.7996	97.6409	99.371	97.3121
70.8493	95.0644	96.3735	95.5226	97.3777	99.2461	97.0488
71.0469	94.7675	96.0685	95.2432	97.1088	99.1139	96.7804
71.2445	94.4601	95.7489	94.9538	96.8284	98.9707	96.4996
71.4421	94.1293	95.403	94.6412	96.524	98.8042	96.1946
71.6397	93.7676	95.0242	94.2971	96.187	98.6057	95.8584
71.8373	93.3767	94.6148	93.9236	95.8176	98.374	95.4937
72.0349	92.9659	94.1853	93.5301	95.4257	98.1174	95.1113
72.2324	92.5427	93.7449	93.1251	95.0207	97.8439	94.7193
72.43	92.108	93.296	92.7101	94.6041	97.5548	94.3176
72.6276	91.6604	92.8389	92.2841	94.1749	97.2493	93.905
72.8252	91.2013	92.3752	91.8479	93.7343	96.9283	93.4824
73.0228	90.7318	91.9051	91.4032	93.2826	96.5906	93.0506
73.2204	90.2568	91.4337	90.9551	92.8255	96.2387	92.6138
73.418	89.7832	90.9686	90.5104	92.37	95.8782	92.1786
73.6156	89.3202	90.52	90.0774	91.9253	95.519	91.7533
73.8131	88.8744	90.0954	89.6625	91.498	95.1704	91.3436
74.0107	88.4469	89.6964	89.2669	91.0892	94.8358	90.9501
74.2083	88.0335	89.3192	88.8871	90.6942	94.5128	90.568
74.4059	87.6279	88.9561	88.5155	90.306	94.1952	90.19
74.6035	87.224	88.5992	88.145	89.916	93.8734	89.8081
74.8011	86.8186	88.2441	87.7725	89.5195	93.5417	89.4189
74.9987	86.4099	87.8881	87.3959	89.1143	93.1977	89.0201
75.1963	85.9971	87.5295	87.014	88.6995	92.8423	88.6108
75.3939	85.5761	87.1633	86.623	88.2706	92.4717	88.1869
75.5914	85.1456	86.7874	86.2226	87.8266	92.0841	87.7481
75.7891	84.7103	86.4054	85.8189	87.3736	91.6855	87.3004
75.9866	84.2706	86.0159	85.4131	86.9134	91.2791	86.8451
76.1842	83.8214	85.6133	85.0004	86.441	90.8604	86.3782
76.3818	83.3627	85.1977	84.58	85.9555	90.4279	85.9001
76.5794	82.8969	84.7731	84.1542	85.4598	89.9831	85.4142
76.777	82.4276	84.346	83.7286	84.9601	89.5328	84.927
76.9746	81.956	83.9191	83.306	84.4592	89.0812	84.4414
77.1722	81.483	83.4915	82.8852	83.9568	88.6287	83.9573
77.3698	81.0124	83.0623	82.4651	83.4536	88.1761	83.4743
77.5673	80.5491	82.6311	82.0447	82.95	87.7234	82.9928
77.7649	80.0959	82.1973	81.6231	82.4448	87.2682	82.5114
77.9625	79.6507	81.7584	81.1973	81.9344	86.8068	82.026
78.1601	79.2074	81.3097	80.7617	81.4139	86.3337	81.5316
78.3577	78.7624	80.8503	80.3158	80.8827	85.848	81.0279
78.5553	78.3153	80.3822	79.8618	80.3428	85.3521	80.5178
78.7529	77.8689	79.9089	79.4037	79.7985	84.8507	80.0057
78.9505	77.4266	79.4338	78.9459	79.2545	84.3495	79.4966
79.1481	76.9899	78.9598	78.4921	78.7142	83.8527	78.9936
79.3457	76.5598	78.4928	78.0464	78.182	83.3649	78.5004
79.5432	76.1364	78.0379	77.6128	77.6623	82.8894	78.0207
79.7408	75.7138	77.5953	77.19	77.1547	82.4257	77.5531
79.9384	75.2833	77.1608	76.7727	76.655	81.9708	77.0919
80.136	74.8401	76.7294	76.3548	76.1575	81.5189	76.6316
80.3336	74.3843	76.2975	75.933	75.659	81.0662	76.1688
80.5312	73.9226	75.8676	75.5104	75.162	80.6143	75.7056
80.7288	73.4664	75.4477	75.096	74.6745	80.1714	75.2503
80.9264	73.0218	75.0421	74.6932	74.2015	79.7421	74.8061
81.124	72.5864	74.6471	74.2982	73.7407	79.3247	74.3691
81.3215	72.1546	74.2554	73.9039	73.2855	78.9117	73.9321
81.5191	71.7216	73.8597	73.5048	72.8287	78.4967	73.4888
81.7167	71.2823	73.4527	73.0953	72.3619	78.0731	73.0337
81.9143	70.8337	73.0298	72.6725	71.8808	77.637	72.5638
82.1119	70.3771	72.5917	72.2388	71.3866	77.1899	72.0809
82.3095	69.9147	72.1414	71.7969	70.8823	76.7352	71.5889
82.5071	69.4472	71.6807	71.3488	70.3702	76.2749	71.0907
82.7047	68.9738	71.2094	70.8942	69.8514	75.8091	70.5867
82.9023	68.4935	70.7276	70.4329	69.3263	75.3376	70.0767
83.0998	68.005	70.2355	69.964	68.7941	74.8602	69.5604
83.2974	67.5058	69.7315	69.4852	68.2521	74.3741	69.0363
83.495	66.9951	69.2155	68.997	67.6994	73.8791	68.5035
83.6926	66.4769	68.6927	68.5036	67.1407	73.3789	67.9664
83.8902	65.9587	68.1714	68.0118	66.5854	72.8811	67.4333
84.0878	65.4456	67.6576	67.5261	66.0406	72.3909	66.9093
84.2854	64.9424	67.1562	67.051	65.5117	71.9137	66.3981
84.483	64.4546	66.6718	66.592	65.0034	71.4536	65.9035
84.6806	63.9864	66.207	66.152	64.5174	71.0138	65.4276
84.8782	63.536	65.7583	65.7276	64.0492	70.5915	64.9673
85.0757	63.0986	65.3186	65.3119	63.5913	70.1807	64.5148
85.2733	62.6684	64.8794	64.8968	63.136	69.7731	64.0622
85.4709	62.2399	64.4343	64.4765	62.6778	69.3624	63.6046
85.6685	61.8128	63.9827	64.051	62.217	68.9485	63.1425
85.8661	61.3882	63.5257	63.621	61.7546	68.5329	62.6783
86.0637	60.9663	63.0628	63.1854	61.2895	68.1146	62.2118
86.2613	60.5456	62.5925	62.7433	60.8193	67.6917	61.7408
86.4589	60.1227	62.1106	62.2918	60.3398	67.2593	61.2607
86.6565	59.6972	61.6169	61.8313	59.8516	66.8171	60.7717
86.854	59.2741	61.1172	61.3671	59.3618	66.3708	60.2805
87.0516	58.8581	60.6179	60.904	58.8773	65.926	59.7935
87.2492	58.4496	60.1221	60.4434	58.3999	65.485	59.3119
87.4468	58.0476	59.6302	59.9855	57.9287	65.0474	58.8349
87.6444	57.6512	59.142	59.5305	57.463	64.6126	58.3626
87.842	57.2612	58.6577	59.0798	57.0029	64.1817	57.896
88.0396	56.8777	58.177	58.6342	56.5488	63.7563	57.4362
88.2372	56.4989	57.699	58.1936	56.1013	63.3366	56.9822
88.4347	56.1216	57.2217	57.7559	55.6587	62.9208	56.5316
88.6324	55.7415	56.7428	57.3174	55.2178	62.5059	56.0812
88.8299	55.3554	56.2597	56.8747	54.7749	62.0885	55.628
89.0275	54.9619	55.7704	56.4257	54.3269	61.6657	55.1689
89.2251	54.5597	55.2726	55.9691	53.8716	61.2354	54.7019
89.4227	54.1487	54.7663	55.505	53.4093	60.7973	54.2267
89.6203	53.7288	54.2526	55.0342	52.9415	60.3523	53.7452
89.8179	53.3029	53.7354	54.5599	52.4718	59.9043	53.2611
90.0155	52.8745	53.2185	54.0847	52.0031	59.4561	52.7771
90.2131	52.4439	52.7028	53.608	51.5347	59.0061	52.2922
90.4106	52.011	52.1874	53.1296	51.0652	58.5533	51.8051
90.6082	51.5772	51.674	52.6514	50.596	58.0984	51.3178
90.8058	51.1451	51.1648	52.1761	50.1292	57.6432	50.834
91.0034	50.7154	50.6609	51.7049	49.6649	57.1882	50.3547
91.201	50.287	50.1628	51.2366	49.2019	56.7329	49.8791
91.3986	49.8583	49.6703	50.7696	48.7386	56.2765	49.4052
91.5962	49.4296	49.184	50.304	48.2751	55.8194	48.9323
91.7938	49.0043	48.7082	49.8436	47.8154	55.365	48.463
91.9914	48.588	48.2477	49.3936	47.3655	54.9183	48.0024
92.189	48.1842	47.8051	48.9569	46.9288	54.4823	47.5546
92.3865	47.791	47.3778	48.5313	46.5035	54.0561	47.1188
92.5841	47.4023	46.9595	48.1107	46.0839	53.6356	46.689
92.7817	47.0112	46.5428	47.6885	45.6635	53.2152	46.2585
92.9793	46.6143	46.1225	47.2604	45.238	52.7903	45.8223
93.1769	46.21	45.6962	46.8252	44.8064	52.3592	45.3788
93.3745	45.7976	45.2634	46.383	44.3692	51.9224	44.9286
93.5721	45.364	44.809	45.9232	43.9163	51.4687	44.4631
93.7697	44.9291	44.3537	45.4621	43.4621	51.014	43.9969
93.9673	44.4939	43.8978	45.0006	43.0076	50.5591	43.5306
94.1648	44.0576	43.4403	44.538	42.5521	50.1033	43.0633
94.3624	43.6194	42.9807	44.0739	42.0949	49.6459	42.5945
94.56	43.1789	42.5186	43.6077	41.6356	49.1864	42.1238
94.7576	42.7358	42.0537	43.1392	41.1739	48.7245	41.6509
94.9552	42.2899	41.586	42.6682	40.7094	48.26	41.1757

## Sheet: Fig. 8 bottom panel
	5 μM G12-scFv-HA+PBS			5 μM G12-scFv-HA+5μM P17 peptide			5 μM G12-scFv-HA+25 μM P17 peptide			5 μM G12-scFv-HA+50 μM P17 peptide
	normalized fluorescence value			normalized fluorescence value			normalized fluorescence value			normalized fluorescence value
temperature (°C)	exp1	exp2	exp3	exp1	exp2	exp3	exp1	exp2	exp3	exp1	exp2	exp3
25.2211	3.82638	3.96915	7.07762	4.10752	4.62927	3.98004	4.83199	6.76843	6.55544	-0.45986	4.63938	5.00765
25.4204	3.81694	3.96043	7.06576	4.09869	4.62416	3.97171	4.82213	6.74731	6.5461	-0.46952	4.62319	5.00187
25.6197	3.80764	3.95187	7.05404	4.08985	4.61884	3.96348	4.81226	6.72619	6.53662	-0.47915	4.60714	4.9962
25.819	3.7985	3.94342	7.04237	4.08107	4.61334	3.95529	4.80252	6.70493	6.52702	-0.48879	4.59117	4.99047
26.0183	3.78949	3.93505	7.03065	4.07241	4.6077	3.94706	4.79304	6.68346	6.51731	-0.49846	4.57526	4.98447
26.2176	3.78054	3.92669	7.01886	4.06387	4.60205	3.93875	4.78387	6.66178	6.50761	-0.50821	4.55938	4.97803
26.4169	3.77156	3.91834	7.00699	4.05543	4.59647	3.93042	4.77497	6.63997	6.4981	-0.51805	4.54348	4.97114
26.6162	3.76237	3.91004	6.99523	4.04696	4.59108	3.92224	4.76608	6.61832	6.48899	-0.52793	4.52758	4.9641
26.8155	3.75272	3.90204	6.98427	4.03814	4.58582	3.91482	4.75633	6.59768	6.48048	-0.53764	4.51186	4.958
27.0148	3.74385	3.89539	6.974	4.03018	4.57916	3.91037	4.74774	6.57803	6.47285	-0.54673	4.4974	4.95015
27.2142	3.73598	3.88931	6.96318	4.02318	4.57125	3.90717	4.73936	6.56003	6.46467	-0.55499	4.4836	4.9416
27.4135	3.72887	3.88347	6.9513	4.01777	4.56235	3.90412	4.73145	6.54343	6.45575	-0.56296	4.47051	4.93175
27.6128	3.72152	3.87743	6.93856	4.01388	4.55323	3.90084	4.72448	6.52741	6.44682	-0.57102	4.45814	4.92084
27.8121	3.71357	3.87113	6.92541	4.0108	4.54507	3.89753	4.71908	6.51163	6.43891	-0.57934	4.44635	4.9102
28.0114	3.70526	3.86445	6.91264	4.00787	4.5389	3.89464	4.71523	6.49667	6.43254	-0.58744	4.43476	4.90131
28.2107	3.69696	3.85735	6.90083	4.00451	4.53499	3.89308	4.71216	6.48299	6.42776	-0.59509	4.42337	4.89517
28.41	3.68924	3.85012	6.89014	4.00069	4.5329	3.893	4.7094	6.47084	6.42383	-0.60243	4.41217	4.89148
28.6093	3.68239	3.8434	6.88037	3.9967	4.53188	3.89334	4.70673	6.45991	6.41921	-0.60928	4.40164	4.88899
28.8086	3.67619	3.83766	6.8715	3.99294	4.53092	3.89281	4.70397	6.44948	6.41325	-0.61544	4.39212	4.8865
29.0079	3.67055	3.83286	6.86376	3.98951	4.5294	3.89081	4.70116	6.43877	6.40683	-0.62065	4.38374	4.88379
29.2072	3.66519	3.82877	6.85764	3.98591	4.52725	3.88733	4.69799	6.42699	6.40146	-0.62459	4.37593	4.88105
29.4065	3.66025	3.82541	6.85358	3.98169	4.52484	3.88272	4.6944	6.41424	6.39708	-0.62697	4.3682	4.87839
29.6058	3.65598	3.82301	6.85167	3.97696	4.52307	3.87724	4.69071	6.40111	6.39232	-0.62813	4.36064	4.87535
29.8051	3.65307	3.8218	6.85125	3.97191	4.52237	3.87165	4.68708	6.38823	6.38704	-0.62849	4.35364	4.87224
30.0044	3.65201	3.82178	6.85164	3.96691	4.52198	3.86646	4.68336	6.37658	6.38255	-0.62833	4.34698	4.86911
30.2037	3.65233	3.82289	6.8526	3.96225	4.52071	3.86213	4.67897	6.36682	6.37898	-0.62753	4.3412	4.86572
30.403	3.65305	3.82494	6.85415	3.95861	4.51794	3.85841	4.67374	6.35873	6.37637	-0.62603	4.33735	4.86264
30.6023	3.65349	3.82763	6.85621	3.95618	4.51405	3.85551	4.66875	6.35172	6.37512	-0.62385	4.33637	4.86114
30.8016	3.65361	3.83086	6.85877	3.95449	4.51046	3.85382	4.66495	6.34583	6.37498	-0.62065	4.33807	4.86263
31.0009	3.6541	3.83457	6.86173	3.95332	4.50859	3.85295	4.66263	6.3416	6.37556	-0.61656	4.34146	4.86773
31.2003	3.65556	3.83829	6.86486	3.95239	4.50883	3.8527	4.66174	6.33968	6.37668	-0.61233	4.34532	4.87587
31.3996	3.65789	3.84205	6.86775	3.95127	4.51084	3.85371	4.66271	6.33931	6.37911	-0.60895	4.34895	4.88661
31.5989	3.66052	3.84612	6.87029	3.95051	4.5136	3.85594	4.66596	6.33894	6.38312	-0.60669	4.3524	4.89949
31.7982	3.66293	3.8504	6.87267	3.95043	4.51601	3.85947	4.67108	6.33713	6.38837	-0.60476	4.35629	4.91289
31.9975	3.66493	3.85469	6.87521	3.9508	4.5174	3.86402	4.67689	6.33279	6.39453	-0.6022	4.36078	4.92539
32.1968	3.6666	3.85886	6.87805	3.95096	4.51753	3.86877	4.68264	6.326	6.4003	-0.5988	4.36568	4.93626
32.3961	3.66804	3.86268	6.881	3.95051	4.51719	3.87325	4.688	6.31737	6.40376	-0.59503	4.36961	4.94517
32.5954	3.66949	3.86593	6.88354	3.94938	4.51697	3.87697	4.69292	6.30771	6.40413	-0.59103	4.37092	4.95203
32.7947	3.67159	3.86858	6.88516	3.94791	4.5173	3.87974	4.69738	6.29769	6.40133	-0.58715	4.36871	4.95754
32.994	3.67453	3.87104	6.88595	3.94676	4.51812	3.88119	4.70082	6.28773	6.39698	-0.58383	4.3625	4.96234
33.1933	3.67778	3.87337	6.88681	3.94642	4.51937	3.88139	4.70236	6.27766	6.3927	-0.58165	4.35316	4.96589
33.3926	3.68054	3.87536	6.88815	3.9467	4.52116	3.88099	4.70161	6.26709	6.38901	-0.5805	4.34303	4.96813
33.5919	3.6825	3.87706	6.88985	3.94747	4.52311	3.88115	4.69909	6.2562	6.38544	-0.57981	4.33359	4.97
33.7912	3.68403	3.87862	6.89185	3.94835	4.52469	3.88195	4.69583	6.24565	6.38088	-0.57884	4.32548	4.97123
33.9905	3.68559	3.88011	6.89389	3.9495	4.52574	3.88279	4.69205	6.23594	6.37448	-0.57746	4.31831	4.97091
34.1898	3.6876	3.88128	6.89555	3.95115	4.52607	3.88263	4.68814	6.22678	6.36692	-0.57584	4.3109	4.96898
34.3891	3.68987	3.88173	6.89677	3.95334	4.52599	3.88079	4.68463	6.21814	6.35889	-0.57458	4.30251	4.96642
34.5884	3.69174	3.88149	6.89748	3.95601	4.52596	3.87758	4.68175	6.20959	6.35118	-0.57393	4.29305	4.96381
34.7877	3.69313	3.88084	6.89763	3.95905	4.52599	3.87432	4.67898	6.20071	6.34398	-0.5734	4.28344	4.96123
34.987	3.69411	3.88018	6.89732	3.96172	4.52535	3.87289	4.67594	6.19147	6.33702	-0.57217	4.27477	4.95862
35.1863	3.69479	3.87964	6.89678	3.96364	4.52322	3.87369	4.67312	6.18153	6.32994	-0.57027	4.26757	4.95613
35.3856	3.6951	3.87896	6.89586	3.96408	4.51966	3.87537	4.67111	6.17082	6.32294	-0.56836	4.26133	4.95421
35.5849	3.69528	3.87777	6.89432	3.96302	4.51558	3.87685	4.6701	6.15947	6.31701	-0.56667	4.25479	4.95291
35.7843	3.69599	3.876	6.89211	3.96133	4.51158	3.8767	4.66957	6.14729	6.31246	-0.56504	4.24696	4.95211
35.9836	3.69736	3.87385	6.8892	3.96002	4.50833	3.87414	4.6691	6.13443	6.3082	-0.56432	4.23774	4.95198
36.1829	3.69843	3.87129	6.88547	3.95898	4.50646	3.86918	4.66819	6.12159	6.30463	-0.56531	4.2275	4.95254
36.3822	3.69822	3.86832	6.88094	3.95755	4.50612	3.86361	4.66646	6.1092	6.30257	-0.56737	4.21776	4.95372
36.5815	3.6965	3.86545	6.87572	3.95524	4.50642	3.85903	4.66374	6.0976	6.30185	-0.56955	4.21026	4.95633
36.7808	3.69371	3.863	6.87032	3.95239	4.50636	3.85558	4.66038	6.08717	6.30158	-0.57123	4.20522	4.96047
36.9801	3.69074	3.86079	6.8652	3.94945	4.50603	3.85217	4.65692	6.07759	6.3014	-0.57196	4.20219	4.96546
37.1794	3.68845	3.85843	6.86026	3.94674	4.50526	3.84846	4.65401	6.06829	6.30126	-0.57188	4.20025	4.97063
37.3787	3.68713	3.85546	6.85541	3.94461	4.5042	3.84435	4.652	6.05848	6.3002	-0.57118	4.19773	4.97551
37.578	3.68647	3.85173	6.85031	3.94325	4.50326	3.84008	4.65126	6.04831	6.29699	-0.56993	4.19455	4.97955
37.7773	3.68653	3.84767	6.84451	3.9425	4.50248	3.837	4.65159	6.03786	6.29147	-0.56808	4.19169	4.98265
37.9766	3.68728	3.84391	6.83801	3.94199	4.5019	3.83645	4.65225	6.02665	6.28434	-0.56546	4.1899	4.98553
38.1759	3.68866	3.84074	6.83111	3.94125	4.50117	3.83813	4.65258	6.01465	6.27679	-0.56234	4.18902	4.98909
38.3752	3.69088	3.83815	6.82424	3.94006	4.50054	3.84064	4.65271	6.00199	6.27021	-0.55958	4.18807	4.99333
38.5745	3.69418	3.83641	6.81768	3.93843	4.50045	3.84271	4.65277	5.98902	6.26564	-0.55721	4.18625	4.99766
38.7738	3.69881	3.83573	6.812	3.93708	4.50047	3.84464	4.65317	5.97597	6.26335	-0.55465	4.18323	5.00149
38.9731	3.70466	3.83611	6.80726	3.93668	4.50042	3.84686	4.65377	5.96273	6.26319	-0.55208	4.17942	5.00448
39.1724	3.71077	3.83739	6.80298	3.93683	4.50094	3.84934	4.65373	5.9497	6.26564	-0.55002	4.17553	5.00633
39.3717	3.71649	3.83955	6.79892	3.93688	4.5024	3.85188	4.65201	5.93775	6.27117	-0.54833	4.17228	5.00737
39.571	3.72158	3.84274	6.79535	3.93695	4.50482	3.8544	4.64858	5.92786	6.27917	-0.5467	4.1703	5.00813
39.7704	3.72613	3.84677	6.79268	3.93753	4.50825	3.85683	4.64414	5.92103	6.28892	-0.54516	4.16964	5.00904
39.9697	3.73002	3.85132	6.79113	3.93893	4.513	3.85961	4.64024	5.91778	6.30029	-0.54354	4.17018	5.01061
40.169	3.73349	3.8563	6.79032	3.94104	4.51925	3.86325	4.63825	5.91793	6.31259	-0.54135	4.17206	5.01295
40.3683	3.73733	3.86196	6.78988	3.94395	4.52648	3.86796	4.63886	5.92099	6.3248	-0.53861	4.17524	5.01623
40.5676	3.74198	3.86834	6.78971	3.94819	4.53501	3.87318	4.64197	5.92566	6.33647	-0.53521	4.17932	5.02143
40.7669	3.74773	3.87541	6.78981	3.95397	4.54531	3.87875	4.64727	5.93059	6.34822	-0.53103	4.18494	5.02932
40.9662	3.75489	3.88294	6.79053	3.96113	4.55707	3.8853	4.65375	5.93502	6.36052	-0.52616	4.1928	5.03989
41.1655	3.76303	3.89082	6.79201	3.96972	4.56992	3.89299	4.66058	5.93912	6.37359	-0.52051	4.2032	5.05255
41.3648	3.7719	3.89902	6.79421	3.9799	4.58347	3.90152	4.66743	5.94389	6.38743	-0.51367	4.21586	5.06641
41.5641	3.78152	3.9078	6.79708	3.99172	4.59725	3.91049	4.67482	5.94957	6.4021	-0.50582	4.23062	5.08127
41.7634	3.79204	3.9174	6.80032	4.00497	4.61096	3.91949	4.68316	5.95587	6.41755	-0.49722	4.24758	5.09741
41.9627	3.80369	3.92787	6.8038	4.01902	4.62464	3.92865	4.69224	5.96213	6.434	-0.48764	4.26664	5.1151
42.162	3.8166	3.9392	6.80772	4.03347	4.63866	3.93758	4.70168	5.96796	6.45185	-0.47654	4.28753	5.13407
42.3613	3.83057	3.95148	6.8125	4.04865	4.65293	3.94603	4.7113	5.97386	6.47142	-0.46302	4.30941	5.15432
42.5606	3.84585	3.96474	6.81855	4.0653	4.66698	3.95457	4.72176	5.98055	6.49289	-0.44679	4.33161	5.17618
42.7599	3.86234	3.97882	6.8262	4.08376	4.68091	3.96412	4.73425	5.98891	6.51609	-0.42794	4.35421	5.19955
42.9592	3.87949	3.99343	6.83534	4.10393	4.69529	3.97534	4.74929	5.9991	6.54062	-0.40667	4.37743	5.22339
43.1585	3.89714	4.00864	6.84546	4.12566	4.71039	3.98819	4.76689	6.01102	6.56638	-0.38344	4.40122	5.2473
43.3578	3.91597	4.02476	6.85599	4.14873	4.72631	4.00199	4.78722	6.02483	6.59318	-0.35851	4.42518	5.27157
43.5572	3.93687	4.04213	6.86706	4.17339	4.74322	4.01657	4.81037	6.04002	6.62156	-0.33165	4.44887	5.29676
43.7565	3.96019	4.06092	6.87922	4.20004	4.76145	4.03248	4.83646	6.05542	6.65133	-0.3017	4.47232	5.32376
43.9558	3.98603	4.08108	6.89274	4.22922	4.78105	4.05097	4.86542	6.07079	6.6825	-0.26764	4.49662	5.35214
44.1551	4.01407	4.10244	6.90785	4.26159	4.8018	4.07304	4.89673	6.08671	6.71542	-0.22895	4.52295	5.38059
44.3544	4.04391	4.12498	6.92496	4.29765	4.82369	4.09868	4.92998	6.10379	6.75066	-0.18534	4.55145	5.40884
44.5537	4.07608	4.14884	6.94447	4.33733	4.84733	4.1278	4.96531	6.12208	6.78859	-0.13741	4.5816	5.43739
44.753	4.11158	4.17421	6.96663	4.38021	4.87354	4.15998	5.00338	6.14173	6.82927	-0.08626	4.61345	5.46706
44.9523	4.151	4.20158	6.99181	4.42587	4.90301	4.19487	5.04451	6.16315	6.87242	-0.03219	4.64782	5.49814
45.1516	4.19454	4.23142	7.0206	4.47406	4.93626	4.232	5.08865	6.18702	6.9178	0.025192	4.68567	5.53039
45.3509	4.24222	4.26391	7.05361	4.52477	4.97366	4.27127	5.13604	6.21407	6.96605	0.086008	4.72729	5.56474
45.5502	4.29402	4.29935	7.09126	4.57856	5.01554	4.31305	5.18727	6.2447	7.01819	0.150109	4.77225	5.60265
45.7495	4.35002	4.33827	7.13384	4.63589	5.0623	4.35802	5.24267	6.27917	7.07374	0.217174	4.82031	5.64462
45.9488	4.40992	4.38118	7.18187	4.69684	5.11414	4.40682	5.30253	6.31815	7.13125	0.286989	4.87159	5.69097
46.1481	4.47358	4.42859	7.23576	4.76176	5.17101	4.46009	5.36673	6.36207	7.19023	0.359357	4.92657	5.74206
46.3474	4.5414	4.48109	7.29582	4.83093	5.23266	4.51775	5.43497	6.41148	7.25193	0.434522	4.98571	5.79867
46.5467	4.61362	4.53915	7.36247	4.90445	5.29907	4.57952	5.50775	6.4668	7.3181	0.513162	5.04946	5.8612
46.746	4.69037	4.60306	7.43596	4.98281	5.37029	4.64562	5.58532	6.52781	7.39043	0.595824	5.11836	5.92909
46.9453	4.77186	4.67274	7.5162	5.06659	5.4459	4.7165	5.66783	6.59446	7.46958	0.683442	5.19257	6.00188
47.1446	4.85811	4.74805	7.60328	5.15647	5.52556	4.79247	5.75568	6.66727	7.55609	0.777434	5.27268	6.07969
47.3439	4.94916	4.82927	7.6979	5.25332	5.60949	4.87445	5.84928	6.74686	7.64989	0.878981	5.35937	6.16345
47.5432	5.04549	4.9169	7.80112	5.35811	5.69841	4.9634	5.94925	6.83345	7.7507	0.989118	5.45323	6.25467
47.7426	5.1481	5.01141	7.91362	5.47151	5.79324	5.05985	6.05667	6.92688	7.85891	1.10826	5.55483	6.35409
47.9419	5.25784	5.11293	8.03576	5.59379	5.8951	5.16393	6.17232	7.02747	7.97491	1.23697	5.66476	6.46145
48.1412	5.37536	5.22172	8.16797	5.72521	6.00465	5.27594	6.29661	7.13568	8.09938	1.3757	5.78397	6.57605
48.3405	5.5016	5.33815	8.31043	5.86629	6.12259	5.39614	6.42991	7.25225	8.23401	1.52443	5.91329	6.69746
48.5398	5.63767	5.46278	8.46353	6.0178	6.24935	5.52519	6.57291	7.37808	8.38076	1.68382	6.05283	6.82622
48.7391	5.78456	5.59645	8.62813	6.18086	6.38517	5.66408	6.72661	7.51407	8.5399	1.85461	6.20254	6.96327
48.9384	5.94295	5.73992	8.80536	6.35634	6.53092	5.8138	6.89188	7.6613	8.7107	2.03741	6.36299	7.10991
49.1377	6.11277	5.89369	8.9961	6.54472	6.6879	5.97505	7.06942	7.82016	8.89309	2.23267	6.53545	7.26717
49.337	6.29416	6.05825	9.20101	6.7466	6.85738	6.14825	7.25992	7.99089	9.08829	2.44124	6.72085	7.436
49.5363	6.4879	6.23436	9.42062	6.96268	7.04038	6.33399	7.46416	8.17368	9.29706	2.66378	6.91956	7.61733
49.7356	6.6953	6.42292	9.65588	7.19372	7.23766	6.5334	7.68351	8.36925	9.52016	2.90083	7.13213	7.81224
49.9349	6.9177	6.62472	9.90792	7.44061	7.44945	6.7474	7.91859	8.57859	9.75877	3.1529	7.35936	8.02188
50.1342	7.15607	6.84073	10.178	7.70438	7.67623	6.97717	8.16959	8.80294	10.0136	3.42122	7.60219	8.24765
50.3335	7.4114	7.0722	10.4679	7.98629	7.91926	7.2248	8.4374	9.04399	10.2859	3.70786	7.86208	8.49104
50.5328	7.68443	7.3202	10.7799	8.28749	8.18043	7.49183	8.72322	9.30307	10.5767	4.01462	8.14007	8.75303
50.7321	7.97593	7.58529	11.1156	8.60881	8.46118	7.77875	9.02844	9.58086	10.887	4.34301	8.43678	9.03434
50.9314	8.28715	7.86818	11.4761	8.95082	8.76255	8.08593	9.35466	9.87814	11.218	4.69379	8.7533	9.33593
51.1307	8.61944	8.16992	11.8626	9.3147	9.08597	8.41459	9.70309	10.1957	11.5703	5.0682	9.0918	9.65883
51.33	8.97435	8.49204	12.2765	9.7027	9.43242	8.76619	10.0749	10.535	11.946	5.4679	9.45439	10.0037
51.5293	9.35408	8.83644	12.7198	10.1181	9.80327	9.14243	10.4715	10.898	12.3486	5.89522	9.84277	10.3716
51.7287	9.76049	9.20494	13.1946	10.564	10.2001	9.54567	10.8945	11.2867	12.7814	6.35291	10.2581	10.7642
51.928	10.1948	9.59899	13.7025	11.0417	10.6243	9.97783	11.3454	11.7019	13.2462	6.84257	10.7012	11.183
52.1272	10.6577	10.0199	14.2443	11.5516	11.077	10.4399	11.8256	12.1448	13.7437	7.36498	11.1737	11.6298
52.3266	11.1508	10.4689	14.8211	12.0944	11.5591	10.9321	12.337	12.6169	14.2745	7.92095	11.6769	12.105
52.5259	11.6759	10.9476	15.4337	12.6716	12.0714	11.4546	12.8818	13.1202	14.8394	8.51202	12.2125	12.6099
52.7252	12.2353	11.4579	16.0844	13.2855	12.6156	12.0088	13.4629	13.6571	15.44	9.14028	12.783	13.1471
52.9245	12.8316	12.0018	16.7752	13.938	13.1936	12.5966	14.0821	14.2307	16.0791	9.80816	13.3909	13.7191
53.1238	13.4665	12.5817	17.5078	14.6312	13.8075	13.2206	14.74	14.8427	16.7596	10.5177	14.0384	14.3278
53.3231	14.1414	13.1993	18.2834	15.3667	14.4585	13.8838	15.4373	15.4941	17.4832	11.2709	14.7269	14.975
53.5224	14.8585	13.8564	19.1029	16.1453	15.1473	14.5874	16.1753	16.1858	18.2504	12.0699	15.4583	15.6626
53.7217	15.6195	14.5538	19.9673	16.9668	15.874	15.332	16.9557	16.9195	19.0615	12.9165	16.2343	16.3921
53.921	16.427	15.2929	20.8777	17.8317	16.6391	16.1179	17.7799	17.6973	19.9177	13.812	17.0574	17.1644
54.1203	17.2835	16.0755	21.835	18.7404	17.4441	16.9459	18.6488	18.5214	20.8208	14.7578	17.9308	17.9813
54.3196	18.1916	16.9034	22.8405	19.6947	18.2914	17.8172	19.5634	19.3931	21.7723	15.7561	18.8576	18.8456
54.5189	19.1532	17.7779	23.8948	20.6968	19.1826	18.7325	20.5241	20.3139	22.7738	16.8096	19.84	19.7596
54.7182	20.1689	18.6999	24.9975	21.7482	20.1188	19.6923	21.5309	21.2839	23.8268	17.9204	20.8788	20.7262
54.9175	21.2388	19.67	26.1469	22.8482	21.0995	20.6971	22.5829	22.302	24.9322	19.0892	21.9737	21.7467
55.1168	22.3635	20.6892	27.3418	23.9956	22.1241	21.748	23.68	23.368	26.0903	20.3163	23.1254	22.822
55.3161	23.545	21.7589	28.5822	25.1906	23.1928	22.8466	24.8232	24.4839	27.301	21.6022	24.3347	23.9528
55.5154	24.7856	22.8806	29.8688	26.4346	24.3067	23.994	26.014	25.6521	28.5651	22.9484	25.603	25.1395
55.7147	26.0858	24.0549	31.2009	27.7286	25.466	25.1892	27.2526	26.8737	29.8823	24.3549	26.9304	26.3827
55.9141	27.4457	25.2814	32.5768	29.072	26.6704	26.4307	28.5374	28.1486	31.2522	25.8207	28.3172	27.6829
56.1133	28.865	26.5608	33.9948	30.4638	27.9193	27.7178	29.8666	29.4762	32.6749	27.3459	29.7638	29.0405
56.3127	30.3423	27.8925	35.453	31.9035	29.211	29.0497	31.2392	30.8543	34.1503	28.9299	31.2692	30.4555
56.512	31.8755	29.2751	36.9486	33.3904	30.5438	30.4252	32.6546	32.2798	35.6773	30.5706	32.8313	31.9262
56.7113	33.4636	30.7072	38.4798	34.924	31.9164	31.8445	34.1127	33.7521	37.2545	32.2666	34.4489	33.4513
56.9106	35.1058	32.1881	40.0454	36.5038	33.3287	33.3082	35.613	35.2715	38.8809	34.0163	36.1212	35.0301
57.1099	36.8013	33.7164	41.6438	38.1282	34.7808	34.8161	37.1537	36.8378	40.5547	35.8172	37.8472	36.6615
57.3092	38.548	35.2903	43.2717	39.7957	36.2721	36.3662	38.732	38.4494	42.2716	37.6663	39.6252	38.3446
57.5085	40.3424	36.9075	44.9252	41.5036	37.8011	37.9558	40.3445	40.1032	44.0267	39.5605	41.4527	40.0776
57.7078	42.1811	38.5658	46.5999	43.2489	39.3658	39.5819	41.9888	41.7958	45.8152	41.4972	43.3262	41.8572
57.9071	44.0611	40.2634	48.2928	45.0291	40.9649	41.2427	43.6638	43.5244	47.6349	43.474	45.2425	43.6801
58.1064	45.9796	41.9992	50.0013	46.8422	42.5977	42.9383	45.3691	45.2867	49.4847	45.4879	47.1984	45.5426
58.3057	47.9336	43.7726	51.7237	48.6871	44.2645	44.6704	47.1048	47.0816	51.3622	47.5365	49.1916	47.4422
58.505	49.9192	45.5812	53.4569	50.5617	45.9644	46.4385	48.8686	48.9068	53.2636	49.6163	51.2181	49.3758
58.7043	51.9314	47.4213	55.1958	52.4621	47.6945	48.2385	50.6557	50.7582	55.1839	51.7222	53.2717	51.3387
58.9036	53.9648	49.2887	56.9343	54.3836	49.4517	50.0642	52.4599	52.6309	57.1165	53.8479	55.3464	53.3258
59.1029	56.0154	51.1806	58.6684	56.3205	51.2338	51.9115	54.2773	54.5201	59.0562	55.9882	57.4377	55.3323
59.3022	58.0798	53.0944	60.3962	58.2684	53.0393	53.779	56.1057	56.4212	60.9987	58.1387	59.5409	57.3531
59.5015	60.1518	55.026	62.1146	60.2231	54.8659	55.6645	57.9432	58.3285	62.9388	60.2925	61.6494	59.3812
59.7008	62.2232	56.97	63.8192	62.1793	56.7096	57.5643	59.7874	60.2364	64.8705	62.4418	63.7556	61.4095
59.9001	64.2884	58.9219	65.5061	64.1314	58.5677	59.4747	61.6364	62.1407	66.788	64.5803	65.8528	63.4326
60.0994	66.3426	60.8778	67.1723	66.0744	60.4386	61.392	63.4869	64.0374	68.6861	66.7026	67.9342	65.446
60.2988	68.3802	62.8323	68.8141	68.0019	62.3194	63.3113	65.334	65.9215	70.5589	68.8017	69.9926	67.4447
60.4981	70.3946	64.7797	70.4279	69.907	64.2057	65.2269	67.1719	67.7879	72.3996	70.869	72.0202	69.4227
60.6974	72.38	66.7154	72.0108	71.7827	66.0937	67.1338	68.9973	69.6322	74.2028	72.8967	74.0096	71.3736
60.8967	74.3313	68.6359	73.5621	73.6246	67.9805	69.0285	70.8104	71.4523	75.9661	74.8809	75.9561	73.2925
61.096	76.2431	70.5389	75.0816	75.4297	69.864	70.9092	72.6116	73.2474	77.6879	76.8188	77.8561	75.176
61.2953	78.1085	72.4213	76.5666	77.1943	71.7407	72.7733	74.4009	75.014	79.3644	78.7069	79.7052	77.0209
61.4946	79.9207	74.2778	78.0132	78.9138	73.6049	74.6156	76.175	76.7478	80.9902	80.5405	81.4979	78.8221
61.6939	81.674	76.1028	79.4173	80.584	75.4499	76.4304	77.929	78.4445	82.561	82.3146	83.2285	80.5758
61.8932	83.3637	77.89	80.7759	82.201	77.2688	78.2111	79.6567	80.0998	84.074	84.024	84.8911	82.2775
62.0925	84.9842	79.6338	82.0868	83.76	79.0545	79.9516	81.3508	81.7096	85.5268	85.6631	86.4812	83.9224
62.2918	86.5303	81.3285	83.3476	85.256	80.7988	81.6465	83.0054	83.269	86.9181	87.226	87.9945	85.5049
62.4911	87.9964	82.9688	84.5557	86.6849	82.4934	83.29	84.6143	84.7738	88.2447	88.7081	89.4283	87.0194
62.6904	89.3772	84.5496	85.708	88.0435	84.1297	84.8753	86.1719	86.22	89.5028	90.1055	90.7801	88.4603
62.8897	90.6698	86.066	86.8025	89.3298	85.7013	86.3968	87.6739	87.6039	90.6903	91.4157	92.0475	89.8232
63.089	91.8733	87.5135	87.8393	90.5435	87.2036	87.849	89.1142	88.9221	91.8053	92.6382	93.228	91.1049
63.2883	92.9872	88.8872	88.8183	91.6837	88.6315	89.2273	90.4844	90.171	92.8464	93.7703	94.3176	92.3029
63.4876	94.0101	90.1813	89.738	92.7473	89.9783	90.5267	91.7737	91.3472	93.8116	94.807	95.3114	93.4137
63.6869	94.9409	91.3921	90.5974	93.7327	91.2379	91.7419	92.9724	92.4494	94.6989	95.7444	96.206	94.434
63.8862	95.7801	92.518	91.3974	94.6405	92.4076	92.8695	94.0742	93.4775	95.5104	96.5824	97.001	95.3626
64.0855	96.5292	93.5584	92.1398	95.4716	93.4864	93.9076	95.0754	94.4318	96.2475	97.3235	97.6984	96.2008
64.2849	97.1912	94.5136	92.8262	96.2274	94.4747	94.8565	95.9734	95.3122	96.9099	97.9695	98.3006	96.9493
64.4841	97.77	95.3839	93.4585	96.9091	95.3737	95.7171	96.7669	96.1172	97.4981	98.5217	98.8086	97.6086
64.6835	98.2692	96.1693	94.039	97.5185	96.1841	96.4899	97.4546	96.8457	98.0146	98.9822	99.2236	98.1804
64.8828	98.6933	96.8711	94.5703	98.0565	96.9077	97.1765	98.038	97.4964	98.4634	99.3539	99.5477	98.6686
65.0821	99.0463	97.4908	95.0546	98.5238	97.5463	97.7785	98.5211	98.0682	98.8482	99.6388	99.7831	99.0766
65.2814	99.3323	98.0306	95.4938	98.9216	98.1012	98.2982	98.9101	98.5615	99.1711	99.8393	99.9323	99.407
65.4807	99.5565	98.4943	95.8912	99.2523	98.5745	98.7389	99.215	98.9781	99.4338	99.9584	100	99.6621
65.68	99.724	98.886	96.2508	99.5183	98.9701	99.1049	99.4472	99.3209	99.6387	100	99.9925	99.8441
65.8793	99.8409	99.21	96.5774	99.7227	99.2927	99.4005	99.6194	99.5925	99.7913	99.9687	99.9162	99.9553
66.0786	99.9139	99.4713	96.8766	99.869	99.5479	99.6307	99.7439	99.7941	99.8984	99.8704	99.7771	100
66.2779	99.9494	99.6747	97.1531	99.9603	99.7411	99.8005	99.8312	99.9263	99.9656	99.7115	99.58	99.9836
66.4772	99.9542	99.8248	97.4097	100	99.8774	99.9151	99.8904	99.9928	99.9981	99.4962	99.3299	99.9122
66.6765	99.934	99.9263	97.6498	99.9923	99.9622	99.9798	99.9301	100	100	99.2294	99.0322	99.7909
66.8758	99.8943	99.9834	97.8773	99.9416	100	100	99.9577	99.9551	99.9759	98.9163	98.6911	99.6231
67.0751	99.8408	100	98.0961	99.8514	99.9952	99.9805	99.978	99.8642	99.9314	98.5621	98.3125	99.4128
67.2744	99.7795	99.9801	98.3089	99.7251	99.9518	99.9268	99.9926	99.7332	99.8708	98.1731	97.9028	99.1646
67.4737	99.7162	99.9279	98.5178	99.5659	99.874	99.8441	100	99.5679	99.7992	97.7548	97.4679	98.8825
67.673	99.6559	99.847	98.7237	99.3767	99.7653	99.7357	99.9953	99.3723	99.7224	97.3113	97.0136	98.5715
67.8723	99.6026	99.7407	98.926	99.1597	99.6293	99.6039	99.9716	99.1494	99.6451	96.8458	96.5454	98.2369
68.0716	99.5592	99.6114	99.122	98.9176	99.4699	99.4505	99.9221	98.9032	99.5717	96.3613	96.0674	97.8832
68.2709	99.5282	99.4619	99.3083	98.654	99.2903	99.2778	99.8404	98.6384	99.5049	95.8616	95.5815	97.5132
68.4702	99.5105	99.2936	99.4814	98.3737	99.0928	99.088	99.7219	98.3597	99.4471	95.3504	95.0895	97.1275
68.6696	99.505	99.1075	99.638	98.0793	98.8792	98.8818	99.5626	98.0721	99.4009	94.8307	94.5951	96.7272
68.8689	99.5116	98.904	99.7733	97.7721	98.651	98.6597	99.3584	97.779	99.3672	94.3038	94.1018	96.3137
69.0682	99.531	98.6834	99.8822	97.4536	98.4094	98.4228	99.1072	97.4821	99.3464	93.7713	93.6126	95.888
69.2675	99.5623	98.4467	99.9594	97.1251	98.1558	98.1723	98.8088	97.1812	99.3362	93.234	93.1285	95.4526
69.4668	99.6033	98.1954	100	96.7885	97.8926	97.9084	98.4656	96.8773	99.3362	92.6926	92.6503	95.009
69.6661	99.6522	97.931	99.9999	96.4455	97.621	97.6317	98.0842	96.5731	99.3471	92.1489	92.1791	94.558
69.8654	99.7068	97.6547	99.9563	96.0969	97.3414	97.3436	97.674	96.2689	99.3695	91.6048	91.7153	94.0999
70.0647	99.7648	97.3683	99.868	95.7428	97.0536	97.0449	97.245	95.9641	99.4042	91.0622	91.2599	93.6343
70.264	99.8235	97.0733	99.7352	95.3839	96.7575	96.7364	96.8058	95.6582	99.4502	90.5236	90.8168	93.1623
70.4633	99.88	96.7708	99.5594	95.0207	96.4529	96.4196	96.3648	95.3511	99.5049	89.9917	90.389	92.6847
70.6626	99.9309	96.4613	99.3437	94.6527	96.1398	96.0961	95.93	95.0429	99.5644	89.4673	89.9793	92.2025
70.8619	99.9719	96.1454	99.0917	94.2801	95.818	95.7661	95.5065	94.7316	99.6227	88.9513	89.5893	91.7168
71.0612	99.9973	95.824	98.8076	93.9029	95.4885	95.4287	95.0975	94.4141	99.6765	88.4448	89.2197	91.2286
71.2605	100	95.4975	98.4951	93.521	95.1516	95.0823	94.7049	94.0869	99.7241	87.9501	88.8712	90.7395
71.4598	99.9725	95.1665	98.1578	93.1346	94.8071	94.7263	94.3287	93.7467	99.7635	87.469	88.5452	90.25
71.6591	99.9066	94.8313	97.7998	92.7432	94.4556	94.3594	93.9661	93.3924	99.7917	87.0028	88.2443	89.7585
71.8584	99.7943	94.4918	97.4257	92.3458	94.0969	93.9811	93.6114	93.0247	99.8052	86.5524	87.9716	89.2631
72.0577	99.6293	94.1479	97.0399	91.9423	93.7315	93.5925	93.2594	92.6437	99.8005	86.1186	87.7293	88.7629
72.257	99.4064	93.7986	96.6456	91.5335	93.3611	93.1951	92.9058	92.2489	99.7754	85.703	87.5195	88.26
72.4564	99.1212	93.4432	96.2452	91.1195	92.9868	92.7895	92.5465	91.8405	99.728	85.3087	87.3424	87.7564
72.6557	98.7717	93.081	95.8405	90.7007	92.6091	92.3764	92.1786	91.4193	99.6589	84.9382	87.1974	87.2532
72.855	98.3582	92.7119	95.4311	90.2767	92.2273	91.9562	91.7997	90.9859	99.5668	84.5932	87.0832	86.7492
73.0543	97.8846	92.3366	95.0161	89.8473	91.8412	91.5297	91.4079	90.5409	99.4502	84.2749	86.9984	86.2436
73.2536	97.3581	91.9561	94.5945	89.4128	91.4515	91.0968	91.0021	90.086	99.3098	83.9864	86.9411	85.7346
73.4529	96.7896	91.5708	94.1656	88.9741	91.0576	90.6581	90.5826	89.6235	99.1484	83.7316	86.9094	85.2213
73.6522	96.1923	91.1811	93.7298	88.5333	90.6592	90.2155	90.152	89.1574	98.9695	83.5149	86.8992	84.7037
73.8515	95.5807	90.787	93.2872	88.0925	90.2568	89.7717	89.7139	88.6914	98.775	83.3393	86.9053	84.1841
74.0508	94.9683	90.3888	92.8377	87.6521	89.851	89.327	89.2719	88.2275	98.5661	83.207	86.9196	83.6642
74.2501	94.3679	89.9862	92.3802	87.2114	89.442	88.8798	88.8287	87.7658	98.344	83.1188	86.932	83.1457
74.4494	93.7898	89.5795	91.9129	86.7696	89.0297	88.4284	88.3859	87.3069	98.1078	83.075	86.932	82.6294
74.6487	93.243	89.1689	91.4347	86.3266	88.6138	87.9715	87.9444	86.8522	97.8553	83.0746	86.9103	82.1147
74.848	92.7337	88.7552	90.9463	85.8821	88.1946	87.5094	87.5054	86.4026	97.5851	83.1134	86.8601	81.6012
75.0473	92.2654	88.3392	90.4491	85.4356	87.7721	87.043	87.0694	85.9578	97.2987	83.1834	86.7762	81.0889
75.2466	91.8378	87.9211	89.9444	84.9865	87.3468	86.5733	86.6362	85.516	96.9988	83.2724	86.6549	80.5784
75.4459	91.4465	87.5007	89.4333	84.5348	86.9191	86.101	86.2049	85.076	96.6861	83.3632	86.4932	80.0705
75.6452	91.0846	87.0778	88.9172	84.0803	86.4887	85.6265	85.7745	84.6375	96.3592	83.435	86.289	79.564
75.8445	90.7441	86.6524	88.3971	83.6228	86.0561	85.1488	85.3435	84.2003	96.0155	83.4659	86.0428	79.0573
76.0438	90.4162	86.2238	87.8739	83.1615	85.6216	84.6673	84.91	83.7636	95.6521	83.4375	85.7579	78.5499
76.2431	90.0932	85.7916	87.3482	82.6962	85.1854	84.1825	84.4723	83.3262	95.269	83.3377	85.4404	78.0439
76.4424	89.768	85.3552	86.8207	82.2272	84.7469	83.6949	84.0285	82.8861	94.8679	83.1608	85.0969	77.5408
76.6418	89.434	84.9143	86.2922	81.7558	84.305	83.2051	83.5774	82.4416	94.4516	82.9064	84.7343	77.041
76.8411	89.0859	84.469	85.7643	81.2834	83.8599	82.7147	83.1193	81.9928	94.0222	82.5793	84.359	76.5457
77.0404	88.7198	84.0195	85.2383	80.811	83.4125	82.2246	82.6557	81.5403	93.5817	82.1892	83.9763	76.0557
77.2397	88.3329	83.5656	84.7151	80.3387	82.9634	81.7335	82.1886	81.0851	93.1328	81.7503	83.5901	75.5712
77.439	87.9239	83.1064	84.194	79.867	82.5128	81.2395	81.7199	80.6283	92.6766	81.2796	83.2026	75.0923
77.6383	87.4925	82.6412	83.6739	79.3955	82.0602	80.7431	81.2509	80.1703	92.2138	80.7954	82.8146	74.6201
77.8376	87.04	82.1699	83.1535	78.9237	81.6052	80.2463	80.7829	79.7103	91.7454	80.3151	82.4269	74.1562
78.0369	86.5692	81.6933	82.6313	78.451	81.148	79.7507	80.3156	79.2472	91.2739	79.8536	82.0394	73.7013
78.2362	86.0837	81.2121	82.1062	77.9768	80.6893	79.2552	79.8478	78.7807	90.8021	79.4202	81.6514	73.2543
78.4355	85.5875	80.7271	81.5774	77.5008	80.2288	78.7588	79.3788	78.3119	90.3311	79.0161	81.261	72.8136
78.6348	85.0851	80.2392	81.0456	77.0237	79.7667	78.2614	78.9093	77.8422	89.8599	78.6356	80.8673	72.378
78.8341	84.5803	79.7497	80.5122	76.5459	79.3037	77.7624	78.4395	77.3731	89.3878	78.2685	80.4704	71.9466
79.0334	84.0753	79.2589	79.9778	76.067	78.8401	77.2607	77.9691	76.9047	88.9146	77.9032	80.0702	71.5187
79.2327	83.5719	78.7673	79.4421	75.5866	78.3751	76.7559	77.497	76.4367	88.4403	77.5284	79.6667	71.0951
79.432	83.0728	78.2755	78.9041	75.1051	77.9079	76.2486	77.022	75.9692	87.965	77.1358	79.26	70.677
79.6313	82.5799	77.7841	78.3632	74.6227	77.4385	75.739	76.5427	75.502	87.4873	76.7189	78.8508	70.2646
79.8306	82.0942	77.2936	77.82	74.1394	76.9671	75.2266	76.0585	75.035	87.0053	76.2745	78.4406	69.8581
80.0299	81.6159	76.8039	77.2759	73.6547	76.4934	74.7114	75.5697	74.5677	86.5173	75.8033	78.0309	69.4566
80.2292	81.1442	76.315	76.7324	73.1693	76.0174	74.1939	75.0773	74.0991	86.0225	75.3093	77.622	69.0588
80.4285	80.678	75.8276	76.1908	72.6842	75.5399	73.6746	74.5831	73.629	85.5211	74.7975	77.2142	68.6641
80.6278	80.215	75.342	75.6509	72.1999	75.0613	73.155	74.0888	73.1584	85.0136	74.2732	76.807	68.2727
80.8272	79.7535	74.8586	75.1119	71.7166	74.5818	72.6371	73.5949	72.6882	84.5016	73.7431	76.3988	67.8851
81.0265	79.2924	74.3776	74.5731	71.2344	74.1022	72.1214	73.1012	72.2189	83.9871	73.2134	75.9887	67.502
81.2258	78.832	73.8985	74.0337	70.7532	73.6233	71.6075	72.6063	71.7513	83.4713	72.6883	75.577	67.1233
81.4251	78.3739	73.4204	73.4931	70.2723	73.1452	71.0948	72.11	71.2857	82.9535	72.1697	75.1626	66.7488
81.6244	77.9202	72.9428	72.9513	69.7919	72.6672	70.5839	71.6127	70.8211	82.4343	71.6574	74.7436	66.3784
81.8237	77.4727	72.4654	72.4089	69.3127	72.1887	70.075	71.1141	70.3565	81.9144	71.1506	74.3165	66.0119
82.023	77.032	71.9872	71.8659	68.8351	71.7096	69.567	70.6136	69.8921	81.3942	70.6479	73.8784	65.65
82.2223	76.5984	71.5075	71.3218	68.3589	71.2292	69.0586	70.112	69.4292	80.874	70.1478	73.4273	65.295
82.4216	76.1713	71.0256	70.7753	67.8838	70.7466	68.5483	69.6102	68.9692	80.3533	69.6489	72.9626	64.9491
82.6209	75.7488	70.541	70.2263	67.4094	70.2611	68.035	69.1088	68.512	79.8307	69.1501	72.4853	64.6142
82.8202	75.3287	70.0527	69.676	66.9355	69.7727	67.5184	68.6074	68.0559	79.3046	68.6504	71.9977	64.2922
83.0195	74.9084	69.5595	69.1256	66.4612	69.2812	66.9983	68.1054	67.5991	78.774	68.1497	71.501	63.9844
83.2188	74.4857	69.0608	68.5755	65.986	68.7863	66.475	67.6023	67.1406	78.2383	67.6482	70.9952	63.6913
83.4181	74.0581	68.557	68.0258	65.5098	68.289	65.9483	67.0984	66.6806	77.6977	67.1453	70.4806	63.4132
83.6174	73.6239	68.0495	67.4772	65.0318	67.7906	65.419	66.5957	66.221	77.154	66.6419	69.9608	63.1504
83.8167	73.1814	67.5396	66.9306	64.5523	67.2921	64.8881	66.0955	65.7626	76.6086	66.1402	69.4394	62.9024
84.016	72.7292	67.0285	66.3868	64.0722	66.7944	64.3554	65.598	65.3052	76.0626	65.6423	68.9185	62.6656
84.2153	72.2658	66.517	65.8462	63.5918	66.2974	63.8216	65.1018	64.8483	75.5157	65.1488	68.4008	62.4345
84.4146	71.7904	66.0063	65.3085	63.1119	65.801	63.2881	64.6055	64.3908	74.9674	64.6584	67.8889	62.2028
84.614	71.3024	65.4972	64.772	62.6325	65.3043	62.7559	64.1073	63.9316	74.4187	64.1692	67.3831	61.9638
84.8132	70.8024	64.9906	64.2351	62.1532	64.8064	62.2245	63.6063	63.4699	73.8713	63.6785	66.8825	61.7131
85.0126	70.2929	64.4871	63.6973	61.6734	64.3074	61.6927	63.1031	63.0063	73.3252	63.1846	66.3859	61.4469
85.2119	69.7763	63.9878	63.1582	61.1929	63.807	61.1603	62.5996	62.5419	72.7801	62.687	65.8928	61.1635
85.4112	69.255	63.4937	62.6181	60.7128	63.3044	60.6272	62.0969	62.0766	72.2352	62.1855	65.4016	60.8611
85.6105	68.7311	63.0049	62.0767	60.2339	62.7993	60.0933	61.5947	61.6101	71.6902	61.6801	64.911	60.5393
85.8098	68.207	62.5207	61.5341	59.7567	62.2923	59.5596	61.0918	61.1424	71.1455	61.1715	64.4197	60.1995
86.0091	67.6839	62.0405	60.9905	59.2811	61.7846	59.0272	60.5874	60.6741	70.6019	60.6602	63.9265	59.8444
86.2084	67.1617	61.5636	60.4457	58.806	61.2768	58.4969	60.0814	60.2064	70.0607	60.1465	63.4301	59.4777
86.4077	66.6405	61.0892	59.9002	58.33	60.7694	57.9689	59.5755	59.7405	69.5225	59.6299	62.9307	59.1034
86.607	66.1212	60.6168	59.3548	57.8532	60.2634	57.4433	59.0718	59.2764	68.9875	59.1105	62.4291	58.7241
86.8063	65.6055	60.1457	58.8114	57.3766	59.7601	56.9206	58.5718	58.8147	68.4554	58.5897	61.9269	58.3415
87.0056	65.0941	59.6748	58.2717	56.9023	59.2599	56.4004	58.0762	58.3555	67.9244	58.0693	61.4243	57.9552
87.2049	64.5867	59.2024	57.7355	56.4311	58.7618	55.8826	57.5846	57.8983	67.3928	57.5507	60.9219	57.563
87.4042	64.082	58.7273	57.2014	55.9629	58.2645	55.3679	57.0969	57.4421	66.8599	57.0348	60.4206	57.1626
87.6035	63.5787	58.249	56.6671	55.4967	57.7671	54.8563	56.6129	56.9856	66.326	56.5217	59.9215	56.7523
87.8028	63.0754	57.7674	56.1313	55.0313	57.2689	54.346	56.1318	56.5286	65.7914	56.0101	59.4249	56.3321
88.0021	62.5721	57.2828	55.5942	54.5662	56.7697	53.835	55.6535	56.0711	65.2558	55.4979	58.9299	55.9025
88.2014	62.069	56.796	55.0565	54.102	56.2693	53.3224	55.1769	55.6127	64.7184	54.9839	58.4346	55.4623
88.4007	61.5664	56.3081	54.5192	53.6402	55.7676	52.8079	54.7003	55.1532	64.1793	54.4681	57.9373	55.0103
88.6	61.0651	55.8197	53.9834	53.1812	55.2651	52.2914	54.2233	54.6922	63.6388	53.9515	57.437	54.5472
88.7994	60.5671	55.3314	53.4498	52.7246	54.7631	51.773	53.7468	54.2301	63.0972	53.4354	56.9336	54.076
88.9986	60.074	54.8435	52.9187	52.2692	54.2627	51.2533	53.2711	53.7672	62.5553	52.9209	56.4265	53.5993
89.198	59.5866	54.3571	52.3906	51.8132	53.764	50.7335	52.7969	53.3036	62.0136	52.4086	55.9156	53.1194
89.3973	59.1048	53.8729	51.866	51.3561	53.2663	50.2154	52.3243	52.8392	61.4725	51.8981	55.4005	52.6386
89.5966	58.6284	53.3914	51.3445	50.8983	52.7697	49.6991	51.8531	52.3738	60.9317	51.3879	54.8809	52.1583
89.7959	58.1568	52.9124	50.8266	50.4412	52.2754	49.1853	51.3835	51.9074	60.391	50.8777	54.3575	51.6789
89.9952	57.6893	52.4359	50.3132	49.9862	51.7853	48.6743	50.9166	51.4402	59.8506	50.3682	53.8319	51.2007
90.1945	57.2253	51.962	49.8045	49.5334	51.2999	48.1657	50.4531	50.9723	59.3096	49.8597	53.3055	50.7234
90.3938	56.7645	51.4905	49.2989	49.0823	50.8187	47.6598	49.9937	50.5037	58.767	49.3525	52.7797	50.2471
90.5931	56.3053	51.0209	48.7949	48.6319	50.3406	47.1565	49.5383	50.0346	58.222	48.8475	52.256	49.7718
90.7924	55.8457	50.5526	48.291	48.1805	49.8642	46.6551	49.0858	49.5649	57.6732	48.3445	51.7349	49.2987
90.9917	55.3841	50.0851	47.7867	47.7284	49.3885	46.1553	48.6344	49.0934	57.1208	47.8432	51.2159	48.8286
91.191	54.9203	49.6181	47.2821	47.2757	48.9129	45.6575	48.183	48.6193	56.5662	47.3436	50.6982	48.3604
91.3903	54.455	49.1514	46.7773	46.8228	48.4371	45.1623	47.7305	48.1423	56.0105	46.846	50.1822	47.8922
91.5896	53.9888	48.6854	46.2731	46.3709	47.9614	44.6692	47.2768	47.6628	55.4544	46.35	49.6682	47.4225
91.7889	53.5217	48.2203	45.7702	45.9202	47.4868	44.1772	46.8225	47.1808	54.8982	45.8548	49.1564	46.9509
91.9882	53.0536	47.7564	45.2692	45.4707	47.015	43.687	46.3688	46.697	54.3422	45.3601	48.6463	46.4784
92.1875	52.584	47.2938	44.771	45.022	46.5458	43.1999	45.9158	46.2118	53.7875	44.8665	48.1373	46.0057
92.3868	52.1133	46.8332	44.2758	44.5739	46.0777	42.7168	45.4647	45.725	53.2349	44.3743	47.6287	45.5338
92.5861	51.6418	46.3748	43.7834	44.1268	45.6098	42.2378	45.0161	45.2361	52.6851	43.8843	47.1208	45.063
92.7854	51.1703	45.9185	43.2935	43.681	45.1431	41.7625	44.5703	44.7457	52.1382	43.3969	46.6146	44.5929
92.9848	50.6995	45.464	42.8066	43.2372	44.6789	41.2898	44.1277	44.2552	51.5941	42.9121	46.1111	44.1227
93.184	50.2297	45.0107	42.3223	42.7969	44.2186	40.8182	43.6885	43.7662	51.0523	42.4287	45.6103	43.6527
93.3834	49.761	44.5582	41.8397	42.3611	43.7629	40.3463	43.2523	43.2801	50.5125	41.9453	45.1113	43.184
93.5827	49.2925	44.1061	41.3568	41.9325	43.3147	39.8716	42.8195	42.8025	49.9733	41.4623	44.6155	42.7204
93.782	48.8238	43.6535	40.873	41.5044	42.8662	39.396	42.3861	42.3254	49.4329	40.9778	44.1198	42.257
93.9813	48.355	43.201	40.3888	41.0764	42.4176	38.9203	41.9525	41.8485	48.8926	40.4933	43.6241	41.794
94.1806	47.8861	42.7487	39.9046	40.6484	41.969	38.4444	41.519	41.3717	48.3524	40.0092	43.1285	41.3312
94.3799	47.4174	42.2965	39.4203	40.2204	41.5208	37.9682	41.0857	40.8952	47.8122	39.5255	42.6331	40.8688
94.5792	46.9487	41.8443	38.9359	39.7926	41.0728	37.4918	40.6524	40.4194	47.272	39.0422	42.138	40.4066
94.7785	46.4802	41.392	38.4516	39.3652	40.6252	37.0149	40.2193	39.9443	46.7316	38.5591	41.6433	39.9446
94.9778	46.0118	40.9394	37.9671	38.9382	40.1778	36.5375	39.7861	39.47	46.1909	38.0759	41.1489	39.483

## Sheet: Fig. 9a left panel
Selected	Include	Index	Color	Sensor Location	Sensor Type	Sensor Info	Replicate Group	Baseline Loc.	Assoc. (Sample) Loc.	Sample ID	Dissoc. Loc.	Loading Well Location	Loading Sample ID	Cycle	Conc. (nM)	Response	KD (M)	KD Error	kon(1/Ms)	kon Error	kdis(1/s)	kdis Error	RMax	RMax Error	kobs(1/s)	Req	Req/Rmax(%)	Full X^2	Full R^2	SSG KD	SSG Rmax	SSG R^2
x	x	0	-14261055	A1	AR2G (Amine Reactive 2nd Gen)		N/A	A5	A6		A5	A3		1	162	0.8277	1.769e-10	2.841e-12	1785000	19380	0.0003159	3.737e-06	0.7544	0.001	0.2895	0.7536	99.9	2.5517	0.9849
x	x	1	-14261055	B1	AR2G (Amine Reactive 2nd Gen)		N/A	B5	B6		B5	B3		1	54	0.6858	1.769e-10	2.841e-12	1785000	19380	0.0003159	3.737e-06	0.6477	0.001	0.09672	0.6456	99.7	2.5517	0.9849
x	x	2	-14261055	D1	AR2G (Amine Reactive 2nd Gen)		N/A	D5	D6		D5	D3		1	6	0.5894	1.769e-10	2.841e-12	1785000	19380	0.0003159	3.737e-06	0.6357	0.002	0.01103	0.6175	97.1	2.5517	0.9849
x	x	3	-14261055	E1	AR2G (Amine Reactive 2nd Gen)		N/A	E5	E6		E5	E3		1	2	0.3874	1.769e-10	2.841e-12	1785000	19380	0.0003159	3.737e-06	0.6394	0.0046	0.003886	0.5874	91.9	2.5517	0.9849
x	x	4	-14261055	F1	AR2G (Amine Reactive 2nd Gen)		N/A	F5	F6		F5	F3		1	0.67	0.2573	1.769e-10	2.841e-12	1785000	19380	0.0003159	3.737e-06	0.913	0.0094	0.001512	0.7223	79.1	2.5517	0.9849

## Sheet: Fig. 9a right panel
Selected	Include	Index	Color	Sensor Location	Sensor Type	Sensor Info	Replicate Group	Baseline Loc.	Assoc. (Sample) Loc.	Sample ID	Dissoc. Loc.	Loading Well Location	Loading Sample ID	Cycle	Conc. (nM)	Response	KD (M)	KD Error	kon(1/Ms)	kon Error	kdis(1/s)	kdis Error	RMax	RMax Error	kobs(1/s)	Req	Req/Rmax(%)	Full X^2	Full R^2	SSG KD	SSG Rmax	SSG R^2
x	x	0	-14261055	A2	AR2G (Amine Reactive 2nd Gen)		N/A	A11	A12		A11	A9		1	162	0.9516	7.931e-11	2.133e-12	2002000	22950	0.0001588	3.864e-06	0.8709	0.0013	0.3246	0.8704	100	4.4656	0.9773
x	x	1	-14261055	B2	AR2G (Amine Reactive 2nd Gen)		N/A	B11	B12		B11	B9		1	54	0.8445	7.931e-11	2.133e-12	2002000	22950	0.0001588	3.864e-06	0.7943	0.0013	0.1083	0.7931	99.9	4.4656	0.9773
x	x	2	-14261055	D2	AR2G (Amine Reactive 2nd Gen)		N/A	D11	D12		D11	D9		1	6	0.7395	7.931e-11	2.133e-12	2002000	22950	0.0001588	3.864e-06	0.7549	0.0022	0.01217	0.745	98.7	4.4656	0.9773
x	x	3	-14261055	E2	AR2G (Amine Reactive 2nd Gen)		N/A	E11	E12		E11	E9		1	2	0.5112	7.931e-11	2.133e-12	2002000	22950	0.0001588	3.864e-06	0.7726	0.0055	0.004164	0.7432	96.2	4.4656	0.9773
x	x	4	-14261055	F2	AR2G (Amine Reactive 2nd Gen)		N/A	F11	F12		F11	F9		1	0.67	0.3933	7.931e-11	2.133e-12	2002000	22950	0.0001588	3.864e-06	1.2592	0.0131	0.0015	1.1259	89.4	4.4656	0.9773

## Sheet: Fig. 9b
		A450 nm, substrate reaction for 12 min at 37 °C
		microtiter wells coated with 5 μg/ml solutions of milk, G12-scFv-HA, and G12-scFv-HA-P17
	PBS/sera of healthy donor and CHB	milk	G12-scFv-HA	G12-scFv-HA-P17	KHB HBsAg Kit
	PBS	0.1856	0.2054	0.2072	0.0536
		0.1734	0.3716	0.194	0.0647
		0.214	0.2237	0.1936	0.0573
		0.1724	0.2049	0.1339	0.0547
		0.1385	0.2056	0.122	0.0528
	Sera of healthy donor (1/5 diluted)	0.1858	0.2219	0.1023	0.0531
		0.2017	0.2981	0.165	0.0549
		0.1888	0.2141	0.1347	0.0546
		0.1355	0.305	0.1608	0.0579
		0.184	0.4058	0.3084	0.0614
	Sera of CHB (1/5000 diluted)	0.2124	1.2834	2.251	3.2212
		0.1883	1.21	2.2586	3.2102
		0.1618	1.1453	1.9964	3.2023
		0.1787	1.2714	2.1616	3.1795
		0.1179	1.191	2.0794	3.2285

## Sheet: Fig. 9c right panel
	HBeAg (of undiluted cell culture supernatants)
	no treatment	G12-scFv-HA					G12-scFv-HA-P17					negative control	postive control	substrate reaction time
		0.01 μg/ml	0.04 μg/ml	0.2 μg/ml	1 μg/ml	5 μg/ml	0.01 μg/ml	0.04 μg/ml	0.2 μg/ml	1 μg/ml	5 μg/ml
Exp1	0.895	0.708	0.704	0.448	0.326	0.317	0.656	0.61	0.453	0.327	0.306	0.055	2.797	30 min
Exp2	0.81	0.763	0.562	0.493	0.313	0.287	0.68	0.569	0.387	0.311	0.285	0.053
Exp3	0.781	0.785	0.663	0.475	0.325	0.307	0.664	0.573	0.311	0.349	0.3	0.054
Exp4	0.867	0.74	0.729	0.443	0.352	0.295	0.751	0.602	0.413	0.283	0.272	0.054

## Sheet: Fig. 10a left panel
Elution (ml)	MW markers	G12-scFv-HA	G12-scFv-HA-P17
0.001	0.002173	0.002094	0.001722
0.002	0.001917	0.001979	0.00148
0.002	0.001873	0.001828	0.001136
0.003	0.002186	0.001635	0.001508
0.004	0.002452	0.001806	0.002088
0.005	0.003312	0.002134	0.002111
0.006	0.002859	0.002589	0.001734
0.007	0.003521	0.002751	0.001766
0.007	0.003138	0.002356	0.001915
0.008	0.004051	0.002012	0.002159
0.009	0.004222	0.002133	0.002092
0.01	0.004274	0.002496	0.002017
0.011	0.004157	0.003175	0.00274
0.012	0.004235	0.003698	0.003408
0.012	0.004148	0.003934	0.003724
0.013	0.003439	0.004471	0.003714
0.014	0.00269	0.004931	0.003782
0.015	0.002887	0.004965	0.003397
0.016	0.003589	0.00546	0.002745
0.017	0.004433	0.00538	0.00234
0.017	0.004962	0.004938	0.002665
0.018	0.005389	0.005094	0.002981
0.019	0.00529	0.005088	0.003077
0.02	0.005856	0.005146	0.002582
0.021	0.006145	0.00531	0.002104
0.022	0.00756	0.00545	0.002166
0.022	0.007481	0.005588	0.001644
0.023	0.008	0.005617	0.001205
0.024	0.008169	0.005534	0.001003
0.025	0.008043	0.005149	0.00082
0.026	0.008337	0.005575	0.000675
0.027	0.008143	0.006413	0.000783
0.027	0.008772	0.006813	0.001016
0.028	0.009505	0.006887	0.00145
0.029	0.009772	0.007156	0.001532
0.03	0.010046	0.007496	0.001196
0.031	0.010712	0.007905	0.001065
0.032	0.011099	0.008026	0.00118
0.032	0.011326	0.008211	0.000993
0.033	0.011893	0.007926	0.000228
0.034	0.011897	0.00746	-0.00015
0.035	0.012352	0.007341	0.000149
0.036	0.012046	0.007835	2.84e-05
0.037	0.011734	0.008442	7.87e-05
0.037	0.011812	0.008309	4.23e-05
0.038	0.01176	0.008323	0.000148
0.039	0.011517	0.007703	0.00032
0.04	0.011264	0.007633	0.000954
0.041	0.011113	0.007938	0.000997
0.042	0.011254	0.008325	0.000189
0.042	0.011854	0.008852	-0.00041
0.043	0.012567	0.00851	-0.0008
0.044	0.012235	0.008309	-0.00046
0.045	0.012013	0.008539	-0.0002
0.046	0.01213	0.008715	-0.00048
0.047	0.011436	0.009024	-0.00083
0.047	0.012154	0.009191	-0.00061
0.048	0.012095	0.009219	-0.00054
0.049	0.012236	0.009042	-0.00072
0.05	0.012043	0.008519	-0.00061
0.051	0.011567	0.007908	-4.03e-05
0.052	0.011512	0.007411	6.47e-06
0.052	0.01178	0.006834	-0.00079
0.053	0.01217	0.006975	-0.00108
0.054	0.012627	0.007526	-0.00089
0.055	0.012736	0.007154	-0.00079
0.056	0.013708	0.006769	-0.00126
0.057	0.01336	0.006669	-0.00142
0.057	0.012773	0.006683	-0.00086
0.058	0.012072	0.006401	-0.00065
0.059	0.012457	0.005778	-0.00094
0.06	0.012183	0.005763	-0.00125
0.061	0.012566	0.005418	-0.00155
0.062	0.012257	0.005704	-0.00155
0.062	0.012116	0.006251	-0.00125
0.063	0.011207	0.006315	-0.00171
0.064	0.011139	0.006655	-0.00213
0.065	0.010994	0.006417	-0.00239
0.066	0.010958	0.006221	-0.00256
0.067	0.011135	0.006844	-0.00222
0.067	0.010687	0.006843	-0.00212
0.068	0.010061	0.006436	-0.00256
0.069	0.009456	0.005682	-0.00314
0.07	0.009025	0.005845	-0.00375
0.071	0.009069	0.005816	-0.00456
0.072	0.008786	0.005355	-0.00487
0.072	0.008346	0.004991	-0.00523
0.073	0.008439	0.004929	-0.00531
0.074	0.008235	0.004578	-0.00443
0.075	0.007768	0.004522	-0.00369
0.076	0.008148	0.004305	-0.00336
0.077	0.008244	0.004173	-0.00295
0.077	0.007679	0.00374	-0.00252
0.078	0.007481	0.003122	-0.00265
0.079	0.007369	0.003347	-0.00222
0.08	0.007282	0.003504	-0.00244
0.081	0.00738	0.003143	-0.00286
0.081	0.007199	0.003219	-0.00293
0.082	0.007271	0.003058	-0.00327
0.083	0.007473	0.002544	-0.00295
0.084	0.007239	0.002015	-0.00288
0.085	0.006573	0.001909	-0.00298
0.086	0.00662	0.001651	-0.00339
0.086	0.006676	0.001139	-0.00397
0.087	0.007368	0.001289	-0.00442
0.088	0.00796	0.001184	-0.00465
0.089	0.007072	0.000683	-0.00428
0.09	0.006408	0.000752	-0.0042
0.091	0.006542	0.000998	-0.00383
0.091	0.006599	0.00132	-0.00352
0.092	0.007299	0.001589	-0.00393
0.093	0.007129	0.001699	-0.00386
0.094	0.006691	0.001291	-0.00334
0.095	0.006417	0.000955	-0.00314
0.096	0.0059	0.000694	-0.00359
0.096	0.005892	0.000428	-0.00345
0.097	0.005411	-4.1e-05	-0.00308
0.098	0.005492	0.000252	-0.00307
0.099	0.005136	-0.00013	-0.00346
0.1	0.005025	-0.00087	-0.00359
0.101	0.004412	-0.00068	-0.00364
0.101	0.004534	-0.00052	-0.00418
0.102	0.004706	0.000415	-0.00436
0.103	0.004512	0.000197	-0.00461
0.104	0.004192	-0.00031	-0.0055
0.105	0.004191	-0.00037	-0.00566
0.106	0.004177	-0.00063	-0.00573
0.106	0.004212	-0.00078	-0.00592
0.107	0.004597	-0.00015	-0.00572
0.108	0.004179	-0.00047	-0.00583
0.109	0.003548	-0.00066	-0.006
0.11	0.003674	-0.00097	-0.00545
0.111	0.003836	-0.00042	-0.00503
0.111	0.003631	-0.00037	-0.0045
0.112	0.003552	-0.00093	-0.00328
0.113	0.004112	-0.00114	-0.00286
0.114	0.004336	-0.00109	-0.00279
0.115	0.004426	-0.00097	-0.00273
0.116	0.004423	-0.00094	-0.00333
0.116	0.004672	-0.00092	-0.00392
0.117	0.004019	-0.00081	-0.00427
0.118	0.003836	-0.00058	-0.00461
0.119	0.004752	-0.00035	-0.00456
0.12	0.005369	-0.00061	-0.00422
0.121	0.00521	-0.00088	-0.00476
0.121	0.005054	-0.00109	-0.0048
0.122	0.005145	-0.00071	-0.00438
0.123	0.00535	-0.00084	-0.00458
0.124	0.005249	-0.00154	-0.00434
0.125	0.005018	-0.00145	-0.00436
0.126	0.005183	-0.00136	-0.00453
0.126	0.00505	-0.0014	-0.00412
0.127	0.005303	-0.00112	-0.00379
0.128	0.005736	-0.00111	-0.00386
0.129	0.005099	-0.00149	-0.00385
0.13	0.004907	-0.00118	-0.00335
0.131	0.005113	-0.00077	-0.0035
0.131	0.005311	-7.49e-05	-0.00401
0.132	0.005189	0.000206	-0.00443
0.133	0.005166	0.000575	-0.00469
0.134	0.004824	0.000798	-0.00463
0.135	0.004959	0.001272	-0.00456
0.136	0.005318	0.002281	-0.00457
0.136	0.00509	0.00243	-0.00491
0.137	0.005345	0.002338	-0.00504
0.138	0.005552	0.00255	-0.00525
0.139	0.005724	0.002867	-0.00556
0.14	0.005808	0.003076	-0.00562
0.141	0.006204	0.003331	-0.0053
0.141	0.006182	0.00358	-0.00496
0.142	0.005798	0.004242	-0.00477
0.143	0.005183	0.004259	-0.00424
0.144	0.00499	0.003601	-0.00402
0.145	0.004558	0.003548	-0.00376
0.146	0.005211	0.003596	-0.00274
0.146	0.005192	0.003681	-0.00214
0.147	0.005371	0.003987	-0.00162
0.148	0.005304	0.004102	-0.00077
0.149	0.005347	0.003908	-0.0006
0.15	0.005579	0.003553	-0.00045
0.151	0.006053	0.003334	-5.43e-05
0.151	0.006523	0.003358	-0.00016
0.152	0.00649	0.003673	-0.0004
0.153	0.006849	0.003606	-0.00061
0.154	0.007251	0.003657	-0.001
0.155	0.007402	0.004454	-0.00109
0.156	0.008051	0.004655	-0.00089
0.156	0.00873	0.004319	-0.00058
0.157	0.008659	0.004269	-8.22e-05
0.158	0.0084	0.004299	0.000378
0.159	0.008843	0.004135	0.000973
0.16	0.00921	0.003609	0.001331
0.161	0.00884	0.003531	0.001195
0.161	0.008125	0.003628	0.001018
0.162	0.008217	0.003722	0.001123
0.163	0.008513	0.003197	0.001402
0.164	0.008928	0.002953	0.001595
0.165	0.009147	0.002928	0.002081
0.166	0.009938	0.00343	0.00204
0.166	0.009976	0.003538	0.001849
0.167	0.010022	0.003993	0.001887
0.168	0.010424	0.004599	0.001706
0.169	0.010825	0.004316	0.001675
0.17	0.01082	0.004406	0.002053
0.171	0.011206	0.005302	0.00223
0.171	0.011561	0.005358	0.002267
0.172	0.012077	0.005603	0.00258
0.173	0.012052	0.005272	0.002916
0.174	0.012314	0.005089	0.003012
0.175	0.012408	0.004273	0.002765
0.176	0.012331	0.004288	0.002327
0.176	0.011751	0.00417	0.001876
0.177	0.011516	0.003937	0.001332
0.178	0.011732	0.003835	0.001035
0.179	0.011817	0.00375	0.000908
0.18	0.011544	0.003944	0.001015
0.181	0.011105	0.003601	0.001223
0.181	0.011128	0.002899	0.001218
0.182	0.011453	0.002296	0.001075
0.183	0.011837	0.003118	0.001011
0.184	0.012325	0.002422	0.000768
0.185	0.012911	0.002084	0.000328
0.186	0.013498	0.001893	-0.00019
0.186	0.01402	0.002487	-0.00073
0.187	0.014118	0.00244	-0.0011
0.188	0.014628	0.002495	-0.00169
0.189	0.014643	0.002545	-0.00209
0.19	0.01476	0.003007	-0.00233
0.191	0.014632	0.002723	-0.00249
0.191	0.014554	0.002832	-0.00274
0.192	0.014639	0.002779	-0.00315
0.193	0.014317	0.002708	-0.00356
0.194	0.014122	0.00256	-0.00366
0.195	0.014023	0.001965	-0.00385
0.196	0.013502	0.001969	-0.00449
0.196	0.012854	0.000854	-0.00478
0.197	0.012275	0.001041	-0.00505
0.198	0.01136	0.001412	-0.00543
0.199	0.011217	0.001653	-0.00605
0.2	0.011578	0.00175	-0.00633
0.201	0.011997	0.001474	-0.00652
0.201	0.011355	0.00164	-0.00685
0.202	0.011072	0.001646	-0.00698
0.203	0.011107	0.001533	-0.00716
0.204	0.010929	0.001471	-0.00716
0.205	0.010439	0.00175	-0.00736
0.206	0.010047	0.001794	-0.00773
0.206	0.009749	0.002049	-0.00837
0.207	0.00907	0.001694	-0.00873
0.208	0.0085	0.001878	-0.00862
0.209	0.007788	0.000815	-0.00868
0.21	0.007411	0.000325	-0.00825
0.211	0.007107	0.000593	-0.00827
0.211	0.006835	0.00062	-0.00894
0.212	0.006725	-0.00038	-0.00973
0.213	0.006353	-0.00089	-0.01059
0.214	0.00588	-0.0016	-0.01149
0.215	0.00559	-0.00261	-0.01192
0.216	0.005387	-0.00257	-0.01213
0.216	0.005699	-0.00201	-0.0118
0.217	0.005918	-0.00206	-0.01189
0.218	0.006512	-0.00252	-0.01225
0.219	0.006702	-0.00255	-0.01246
0.22	0.006455	-0.0023	-0.01274
0.221	0.006493	-0.00282	-0.0132
0.221	0.006629	-0.00274	-0.01336
0.222	0.006995	-0.00297	-0.0138
0.223	0.006884	-0.00238	-0.01425
0.224	0.006482	-0.0022	-0.01414
0.225	0.006056	-0.00287	-0.01394
0.225	0.006202	-0.00374	-0.01381
0.226	0.006493	-0.00452	-0.01335
0.227	0.006481	-0.00414	-0.01276
0.228	0.006331	-0.00468	-0.01222
0.229	0.006077	-0.00491	-0.01204
0.23	0.005754	-0.0051	-0.0118
0.23	0.005923	-0.00479	-0.01174
0.231	0.006227	-0.00493	-0.01187
0.232	0.006232	-0.00533	-0.01155
0.233	0.006329	-0.00551	-0.0109
0.234	0.006248	-0.00497	-0.01019
0.235	0.006453	-0.00497	-0.0097
0.235	0.006835	-0.00464	-0.00929
0.236	0.00705	-0.00372	-0.0089
0.237	0.006983	-0.00367	-0.00791
0.238	0.007251	-0.0027	-0.00736
0.239	0.00741	-0.00224	-0.00701
0.24	0.007626	-0.00188	-0.00706
0.24	0.007673	-0.00169	-0.00692
0.241	0.007598	-0.0017	-0.00668
0.242	0.007303	-0.00038	-0.00622
0.243	0.007727	0.000679	-0.00576
0.244	0.008193	0.00103	-0.00509
0.245	0.008594	0.001951	-0.00442
0.245	0.009129	0.001713	-0.004
0.246	0.009782	0.002403	-0.00324
0.247	0.010218	0.003165	-0.00301
0.248	0.010497	0.003099	-0.00247
0.249	0.011175	0.00375	-0.00168
0.25	0.012034	0.003197	-0.00163
0.25	0.012814	0.003577	-0.00115
0.251	0.013407	0.004326	-0.00107
0.252	0.013315	0.004977	-0.00045
0.253	0.013124	0.005574	0.000785
0.254	0.013101	0.006478	0.002031
0.255	0.013258	0.007708	0.002841
0.255	0.013961	0.009515	0.004013
0.256	0.014874	0.010418	0.005258
0.257	0.015743	0.010497	0.005892
0.258	0.016004	0.010783	0.005702
0.259	0.016363	0.011736	0.005982
0.26	0.016537	0.012726	0.007195
0.26	0.017167	0.012162	0.00861
0.261	0.018163	0.01218	0.010067
0.262	0.018643	0.012694	0.011388
0.263	0.019392	0.012934	0.011873
0.264	0.020503	0.014035	0.012624
0.265	0.021118	0.014567	0.013676
0.265	0.021792	0.015389	0.013917
0.266	0.023095	0.016561	0.013752
0.267	0.024022	0.018033	0.01419
0.268	0.024582	0.019406	0.014684
0.269	0.024664	0.020006	0.0151
0.27	0.025201	0.0206	0.01546
0.27	0.025888	0.021556	0.016571
0.271	0.026332	0.021924	0.017386
0.272	0.02644	0.021918	0.018432
0.273	0.026607	0.021854	0.019237
0.274	0.027021	0.023196	0.019629
0.275	0.027765	0.024692	0.0205
0.275	0.02879	0.025624	0.020531
0.276	0.029891	0.026626	0.020901
0.277	0.030744	0.026883	0.021592
0.278	0.031083	0.027093	0.022583
0.279	0.031691	0.028014	0.022969
0.28	0.032306	0.028686	0.023292
0.28	0.033056	0.02957	0.02364
0.281	0.033641	0.029249	0.024843
0.282	0.034425	0.029582	0.025697
0.283	0.034737	0.029562	0.02637
0.284	0.034951	0.029373	0.026948
0.285	0.035386	0.02944	0.027747
0.285	0.035849	0.030061	0.027769
0.286	0.036167	0.030052	0.027382
0.287	0.036509	0.031023	0.027833
0.288	0.037076	0.030952	0.028165
0.289	0.037838	0.030764	0.028664
0.29	0.038122	0.031633	0.028973
0.29	0.03863	0.031368	0.028972
0.291	0.039341	0.032022	0.029031
0.292	0.039911	0.032856	0.029351
0.293	0.040746	0.033182	0.029958
0.294	0.041979	0.032619	0.030511
0.295	0.043227	0.032223	0.030659
0.295	0.043824	0.031931	0.031055
0.296	0.044272	0.031605	0.031292
0.297	0.044661	0.031176	0.03147
0.298	0.044675	0.031741	0.031677
0.299	0.044533	0.032088	0.032199
0.3	0.044768	0.032269	0.032657
0.3	0.044897	0.032096	0.033525
0.301	0.044968	0.032	0.033851
0.302	0.044732	0.032702	0.033029
0.303	0.044391	0.032984	0.032951
0.304	0.044692	0.033723	0.033136
0.305	0.044838	0.034016	0.033169
0.305	0.044465	0.034171	0.033521
0.306	0.044577	0.034109	0.03403
0.307	0.045168	0.034615	0.035015
0.308	0.045339	0.035284	0.035919
0.309	0.045028	0.034832	0.036036
0.31	0.044945	0.034917	0.036001
0.31	0.045184	0.034554	0.036231
0.311	0.045098	0.03431	0.036683
0.312	0.045003	0.034231	0.035972
0.313	0.045677	0.034774	0.035642
0.314	0.046248	0.035293	0.03567
0.315	0.046246	0.035969	0.035624
0.315	0.046288	0.035555	0.035646
0.316	0.046101	0.035426	0.034697
0.317	0.045651	0.035276	0.034454
0.318	0.045438	0.034885	0.034466
0.319	0.045238	0.03506	0.034474
0.32	0.045461	0.035458	0.034396
0.32	0.045963	0.035647	0.034581
0.321	0.046042	0.035698	0.034791
0.322	0.046263	0.035935	0.035377
0.323	0.046628	0.036836	0.035135
0.324	0.046753	0.037382	0.034946
0.325	0.047167	0.037559	0.034672
0.325	0.047492	0.038175	0.034542
0.326	0.047491	0.038313	0.034601
0.327	0.047302	0.037842	0.034652
0.328	0.047151	0.037848	0.035134
0.329	0.046961	0.037889	0.035433
0.33	0.046721	0.038132	0.035591
0.33	0.046222	0.038526	0.03596
0.331	0.04574	0.038875	0.03604
0.332	0.04513	0.039892	0.036506
0.333	0.044506	0.040549	0.036859
0.334	0.044521	0.04088	0.036468
0.335	0.044483	0.041107	0.035605
0.335	0.044249	0.042028	0.035657
0.336	0.044123	0.043254	0.035937
0.337	0.044397	0.044236	0.036178
0.338	0.044566	0.044608	0.037046
0.339	0.044619	0.04484	0.037613
0.34	0.044965	0.04488	0.03779
0.34	0.045428	0.04548	0.038017
0.341	0.045882	0.046097	0.038199
0.342	0.046334	0.04659	0.038322
0.343	0.04682	0.04691	0.037868
0.344	0.047158	0.047413	0.038459
0.345	0.047358	0.047975	0.038138
0.345	0.047475	0.047839	0.038455
0.346	0.047716	0.048405	0.038472
0.347	0.047945	0.048998	0.03845
0.348	0.047949	0.049199	0.038921
0.349	0.048029	0.049505	0.038787
0.35	0.048298	0.049258	0.038948
0.35	0.048759	0.049845	0.039409
0.351	0.049304	0.050245	0.039525
0.352	0.05011	0.051032	0.039735
0.353	0.050914	0.051963	0.040347
0.354	0.051157	0.052684	0.041012
0.355	0.050859	0.053227	0.041764
0.355	0.050719	0.054049	0.042166
0.356	0.05117	0.054574	0.042597
0.357	0.051841	0.055132	0.043001
0.358	0.052486	0.055654	0.043529
0.359	0.053188	0.0562	0.044246
0.36	0.053541	0.057004	0.045158
0.36	0.053646	0.057399	0.045848
0.361	0.053918	0.058299	0.046495
0.362	0.054	0.058612	0.046631
0.363	0.05427	0.059182	0.047047
0.364	0.054617	0.059258	0.047157
0.364	0.054719	0.059836	0.048263
0.365	0.055057	0.060073	0.049433
0.366	0.05549	0.060877	0.049697
0.367	0.055731	0.061267	0.049875
0.368	0.056169	0.061699	0.049722
0.369	0.056978	0.062576	0.049546
0.369	0.057889	0.06325	0.049669
0.37	0.05873	0.063166	0.049301
0.371	0.059427	0.063171	0.049367
0.372	0.060238	0.063434	0.049242
0.373	0.061351	0.063086	0.049708
0.374	0.062314	0.062915	0.049705
0.374	0.063014	0.063236	0.049877
0.375	0.063544	0.063306	0.050427
0.376	0.063754	0.063699	0.051435
0.377	0.063866	0.064109	0.051768
0.378	0.063885	0.064304	0.051408
0.379	0.06381	0.064529	0.051107
0.379	0.064426	0.06465	0.051637
0.38	0.06562	0.065502	0.051721
0.381	0.066257	0.066436	0.051968
0.382	0.06636	0.066678	0.051734
0.383	0.066316	0.06694	0.052033
0.384	0.066549	0.067309	0.052508
0.384	0.067043	0.067454	0.053904
0.385	0.067959	0.06813	0.054635
0.386	0.068937	0.068757	0.055787
0.387	0.069639	0.069623	0.056148
0.388	0.070416	0.069654	0.057077
0.389	0.071343	0.069913	0.057795
0.389	0.072194	0.070774	0.057697
0.39	0.072428	0.070795	0.058222
0.391	0.072181	0.071132	0.058716
0.392	0.072141	0.071864	0.058772
0.393	0.071943	0.07302	0.059352
0.394	0.071709	0.073731	0.059139
0.394	0.071934	0.074316	0.059175
0.395	0.07258	0.074806	0.059245
0.396	0.073205	0.075203	0.059458
0.397	0.073785	0.07546	0.059648
0.398	0.07429	0.075391	0.059901
0.399	0.074622	0.075413	0.060187
0.399	0.074829	0.075624	0.060022
0.4	0.07495	0.075706	0.060071
0.401	0.075147	0.076046	0.060042
0.402	0.07525	0.076703	0.06011
0.403	0.075153	0.076933	0.059705
0.404	0.07534	0.077652	0.05984
0.404	0.075727	0.078204	0.060165
0.405	0.075778	0.078462	0.060401
0.406	0.075927	0.078364	0.059662
0.407	0.076507	0.078207	0.059384
0.408	0.077036	0.078671	0.059572
0.409	0.077482	0.078696	0.059769
0.409	0.07749	0.078899	0.060408
0.41	0.077453	0.079598	0.061324
0.411	0.077728	0.08018	0.061683
0.412	0.077918	0.081401	0.062094
0.413	0.078085	0.082424	0.061903
0.414	0.07794	0.082997	0.061792
0.414	0.077864	0.084126	0.061267
0.415	0.077983	0.084403	0.060858
0.416	0.077652	0.084721	0.060616
0.417	0.077169	0.085555	0.060481
0.418	0.076789	0.086094	0.060074
0.419	0.076754	0.086284	0.059679
0.419	0.076971	0.08612	0.059815
0.42	0.077155	0.086749	0.059777
0.421	0.077057	0.087672	0.059058
0.422	0.076078	0.087715	0.058601
0.423	0.075186	0.086996	0.057512
0.424	0.07505	0.087137	0.057359
0.424	0.075155	0.087477	0.057067
0.425	0.075071	0.087883	0.056664
0.426	0.074688	0.088511	0.055427
0.427	0.073792	0.088977	0.054553
0.428	0.072945	0.089294	0.053409
0.429	0.072573	0.089064	0.052927
0.429	0.071598	0.090027	0.051892
0.43	0.070319	0.090187	0.051381
0.431	0.069643	0.089879	0.050161
0.432	0.069231	0.090043	0.04875
0.433	0.068996	0.090036	0.047673
0.434	0.068937	0.090101	0.047042
0.434	0.069041	0.090099	0.046831
0.435	0.068584	0.090161	0.046834
0.436	0.067767	0.089919	0.045842
0.437	0.06696	0.089535	0.04524
0.438	0.066034	0.088984	0.04443
0.439	0.065312	0.088549	0.043774
0.439	0.064749	0.088437	0.042253
0.44	0.064257	0.08886	0.041308
0.441	0.063915	0.089402	0.040882
0.442	0.063461	0.08968	0.040284
0.443	0.062767	0.089331	0.039738
0.444	0.062352	0.088901	0.039126
0.444	0.062425	0.088448	0.038313
0.445	0.061999	0.088136	0.037405
0.446	0.061205	0.088056	0.036568
0.447	0.060197	0.087758	0.035638
0.448	0.059186	0.087782	0.034669
0.449	0.058157	0.088136	0.033236
0.449	0.056928	0.088079	0.032912
0.45	0.055726	0.088244	0.031866
0.451	0.055205	0.08828	0.031045
0.452	0.054645	0.08793	0.030359
0.453	0.053877	0.088394	0.029544
0.454	0.052863	0.088934	0.029048
0.454	0.051876	0.088721	0.02843
0.455	0.051385	0.088761	0.027428
0.456	0.05054	0.088488	0.026725
0.457	0.049658	0.089059	0.026464
0.458	0.049001	0.089476	0.026049
0.459	0.048778	0.089552	0.025578
0.459	0.048689	0.089852	0.025929
0.46	0.048456	0.089902	0.025411
0.461	0.04787	0.090317	0.024941
0.462	0.046934	0.090023	0.025419
0.463	0.046464	0.089006	0.025668
0.464	0.046244	0.088492	0.025484
0.464	0.046704	0.08855	0.025783
0.465	0.047019	0.088029	0.025818
0.466	0.046444	0.087235	0.024685
0.467	0.045789	0.086675	0.024366
0.468	0.045387	0.086265	0.024493
0.469	0.044924	0.085458	0.0241
0.469	0.044739	0.084933	0.024749
0.47	0.044309	0.084782	0.024237
0.471	0.043957	0.083822	0.025075
0.472	0.04422	0.082879	0.024802
0.473	0.043613	0.082755	0.024587
0.474	0.043107	0.082641	0.025675
0.474	0.043171	0.082607	0.026075
0.475	0.042722	0.082988	0.025498
0.476	0.042168	0.082804	0.0241
0.477	0.042224	0.081937	0.024606
0.478	0.042011	0.081553	0.025107
0.479	0.041758	0.081702	0.025272
0.479	0.042115	0.081992	0.025257
0.48	0.041734	0.082105	0.024834
0.481	0.041072	0.08232	0.025418
0.482	0.041096	0.082444	0.025745
0.483	0.041379	0.081896	0.025845
0.484	0.041551	0.081336	0.025591
0.484	0.041352	0.081344	0.025161
0.485	0.040937	0.081509	0.024603
0.486	0.040411	0.081512	0.024627
0.487	0.040423	0.081608	0.024367
0.488	0.040611	0.081328	0.024646
0.489	0.041366	0.08082	0.024731
0.489	0.041963	0.080415	0.024977
0.49	0.041897	0.080292	0.025423
0.491	0.041826	0.080228	0.025461
0.492	0.042557	0.080364	0.026414
0.493	0.042978	0.08042	0.025743
0.494	0.043163	0.079921	0.025172
0.494	0.043468	0.078748	0.024978
0.495	0.044099	0.077177	0.024952
0.496	0.044442	0.076497	0.025393
0.497	0.044532	0.075831	0.026517
0.498	0.045363	0.075119	0.026932
0.499	0.045627	0.074331	0.027568
0.499	0.046099	0.073443	0.027827
0.5	0.045975	0.07276	0.027774
0.501	0.045638	0.072063	0.026698
0.502	0.045801	0.071216	0.026456
0.503	0.045765	0.070522	0.026685
0.504	0.046245	0.069765	0.025984
0.504	0.046046	0.069612	0.025467
0.505	0.045928	0.06964	0.025327
0.506	0.045425	0.07012	0.024754
0.507	0.044778	0.070514	0.024871
0.508	0.044563	0.070748	0.026098
0.508	0.044699	0.070908	0.026106
0.509	0.044972	0.070828	0.026399
0.51	0.045456	0.070897	0.027265
0.511	0.045807	0.070856	0.027048
0.512	0.045451	0.07066	0.026798
0.513	0.045723	0.070503	0.026477
0.513	0.045961	0.07079	0.027233
0.514	0.046239	0.070737	0.027351
0.515	0.046513	0.070393	0.026563
0.516	0.046381	0.070329	0.025832
0.517	0.046304	0.070325	0.026378
0.518	0.046393	0.070134	0.027217
0.518	0.046033	0.07013	0.026122
0.519	0.046058	0.070002	0.026049
0.52	0.046069	0.069352	0.025663
0.521	0.045287	0.068997	0.025827
0.522	0.045313	0.068733	0.026276
0.523	0.045592	0.068302	0.026722
0.523	0.045214	0.067694	0.026191
0.524	0.044525	0.067264	0.026849
0.525	0.044031	0.067383	0.02738
0.526	0.044179	0.067268	0.027961
0.527	0.044911	0.067224	0.028153
0.528	0.045346	0.067252	0.02847
0.528	0.04523	0.06696	0.028973
0.529	0.045456	0.066861	0.028876
0.53	0.045379	0.067131	0.028746
0.531	0.04537	0.067368	0.028973
0.532	0.045599	0.066916	0.02929
0.533	0.045489	0.066399	0.029427
0.533	0.044782	0.066473	0.028818
0.534	0.044401	0.066354	0.029353
0.535	0.043973	0.066404	0.0298
0.536	0.04352	0.066987	0.030573
0.537	0.04273	0.067572	0.03075
0.538	0.042226	0.067996	0.030399
0.538	0.042063	0.068277	0.02964
0.539	0.041526	0.068313	0.02927
0.54	0.041483	0.068294	0.028822
0.541	0.041294	0.068537	0.029332
0.542	0.041367	0.068628	0.029693
0.543	0.041294	0.068453	0.031056
0.543	0.040853	0.068404	0.031455
0.544	0.040849	0.068535	0.031559
0.545	0.041063	0.068819	0.031358
0.546	0.040841	0.069254	0.031171
0.547	0.040686	0.069579	0.031402
0.548	0.040976	0.069181	0.031636
0.548	0.040747	0.068918	0.031048
0.549	0.040969	0.068902	0.030753
0.55	0.040798	0.06907	0.031203
0.551	0.040348	0.069415	0.03074
0.552	0.040639	0.069496	0.030492
0.553	0.040547	0.069683	0.030684
0.553	0.040656	0.069945	0.03093
0.554	0.040609	0.07065	0.031296
0.555	0.040465	0.071109	0.030912
0.556	0.040616	0.071217	0.031581
0.557	0.04104	0.07112	0.031637
0.558	0.041076	0.070979	0.031837
0.558	0.041444	0.070517	0.031984
0.559	0.041083	0.069885	0.03213
0.56	0.041096	0.070084	0.033009
0.561	0.041339	0.070586	0.032668
0.562	0.042117	0.071122	0.033622
0.563	0.042864	0.071438	0.033838
0.563	0.042988	0.071604	0.034015
0.564	0.043461	0.072062	0.033894
0.565	0.043389	0.072552	0.033943
0.566	0.043097	0.072811	0.0333
0.567	0.043261	0.072726	0.0327
0.568	0.043411	0.072584	0.032963
0.568	0.043779	0.072224	0.032846
0.569	0.043646	0.071781	0.033016
0.57	0.043573	0.071698	0.032897
0.571	0.042903	0.071401	0.032482
0.572	0.04285	0.071041	0.032625
0.573	0.042468	0.070441	0.032249
0.573	0.042276	0.070502	0.031938
0.574	0.042908	0.070952	0.032026
0.575	0.043327	0.070446	0.032774
0.576	0.043085	0.069994	0.033625
0.577	0.043438	0.070004	0.033891
0.578	0.044297	0.06956	0.033413
0.578	0.044898	0.069365	0.033296
0.579	0.045236	0.069432	0.033496
0.58	0.044865	0.069591	0.034191
0.581	0.044851	0.069791	0.03484
0.582	0.044991	0.06977	0.03455
0.583	0.045493	0.069402	0.033673
0.583	0.045464	0.068994	0.033785
0.584	0.045622	0.068913	0.033559
0.585	0.045587	0.069128	0.03353
0.586	0.045455	0.06947	0.033537
0.587	0.044756	0.069675	0.033539
0.588	0.045043	0.069455	0.033669
0.588	0.045687	0.069088	0.033594
0.589	0.045154	0.068922	0.03394
0.59	0.045507	0.068708	0.034343
0.591	0.045422	0.068525	0.034252
0.592	0.04582	0.068071	0.0336
0.593	0.045929	0.06727	0.033709
0.593	0.045275	0.066543	0.034303
0.594	0.045496	0.065915	0.034349
0.595	0.046028	0.066047	0.034481
0.596	0.046131	0.065849	0.0342
0.597	0.046043	0.065693	0.033968
0.598	0.04653	0.06558	0.033943
0.598	0.046442	0.065407	0.034376
0.599	0.046224	0.065221	0.033999
0.6	0.046201	0.065217	0.033946
0.601	0.047114	0.065642	0.033485
0.602	0.046876	0.065485	0.033059
0.603	0.047109	0.064683	0.033191
0.603	0.046401	0.064159	0.032863
0.604	0.046496	0.064153	0.033174
0.605	0.046582	0.064224	0.033302
0.606	0.046646	0.063853	0.033647
0.607	0.046525	0.063266	0.033945
0.608	0.04732	0.063124	0.033716
0.608	0.047488	0.063262	0.034295
0.609	0.047654	0.063563	0.034188
0.61	0.047229	0.063994	0.034001
0.611	0.046885	0.064372	0.03386
0.612	0.047188	0.064542	0.034082
0.613	0.047679	0.064347	0.03421
0.613	0.04774	0.063876	0.034226
0.614	0.048338	0.063412	0.034643
0.615	0.048435	0.062625	0.034783
0.616	0.047849	0.061776	0.034738
0.617	0.048169	0.061412	0.034208
0.618	0.04827	0.061284	0.033378
0.618	0.048154	0.061323	0.032559
0.619	0.047274	0.061242	0.032806
0.62	0.04721	0.060736	0.032979
0.621	0.047271	0.060573	0.033256
0.622	0.048134	0.060778	0.033015
0.623	0.048695	0.060434	0.032737
0.623	0.048587	0.060148	0.03269
0.624	0.048367	0.060297	0.033254
0.625	0.048444	0.060357	0.033511
0.626	0.048529	0.060579	0.033197
0.627	0.048614	0.060706	0.033094
0.628	0.048663	0.059917	0.033034
0.628	0.048927	0.058961	0.033452
0.629	0.04957	0.058494	0.033631
0.63	0.048617	0.05814	0.034131
0.631	0.049046	0.058162	0.034157
0.632	0.048682	0.058542	0.034668
0.633	0.048383	0.058867	0.035064
0.633	0.047986	0.058668	0.035223
0.634	0.047631	0.058531	0.035548
0.635	0.048192	0.05902	0.035005
0.636	0.047642	0.05931	0.034432
0.637	0.047172	0.05883	0.03419
0.638	0.046771	0.058271	0.03388
0.638	0.04645	0.057562	0.033362
0.639	0.046166	0.057329	0.03276
0.64	0.046026	0.057658	0.03242
0.641	0.046637	0.057438	0.033213
0.642	0.046988	0.057021	0.033587
0.643	0.046572	0.056584	0.033789
0.643	0.046955	0.056328	0.034257
0.644	0.046452	0.056531	0.034684
0.645	0.046744	0.056638	0.034393
0.646	0.047058	0.056081	0.033796
0.647	0.047363	0.055517	0.033182
0.648	0.046952	0.055372	0.032361
0.648	0.047213	0.055499	0.031868
0.649	0.046836	0.05552	0.032648
0.65	0.047369	0.055332	0.032984
0.651	0.048046	0.055054	0.033284
0.652	0.047673	0.054453	0.033623
0.652	0.047652	0.053499	0.033562
0.653	0.047198	0.052831	0.033502
0.654	0.047052	0.052777	0.033763
0.655	0.046705	0.052945	0.033936
0.656	0.046085	0.053296	0.03391
0.657	0.046779	0.053672	0.034087
0.657	0.047385	0.053598	0.034362
0.658	0.047218	0.053267	0.034855
0.659	0.048196	0.052909	0.035541
0.66	0.048462	0.052488	0.035646
0.661	0.048798	0.052215	0.03541
0.662	0.048175	0.052117	0.035176
0.662	0.0477	0.05161	0.035179
0.663	0.046952	0.050715	0.034965
0.664	0.046633	0.050485	0.034919
0.665	0.04697	0.050207	0.035376
0.666	0.047094	0.049609	0.035564
0.667	0.046904	0.049408	0.035439
0.667	0.046943	0.048818	0.03559
0.668	0.047218	0.048219	0.035747
0.669	0.047506	0.048546	0.035627
0.67	0.047848	0.048948	0.035745
0.671	0.047105	0.048856	0.035566
0.672	0.047119	0.048762	0.034774
0.672	0.046839	0.048533	0.034439
0.673	0.047015	0.048237	0.034159
0.674	0.047642	0.047845	0.033862
0.675	0.047525	0.04775	0.034015
0.676	0.047975	0.047095	0.033973
0.677	0.047649	0.046315	0.033662
0.677	0.048236	0.045763	0.033905
0.678	0.048276	0.045728	0.034544
0.679	0.048948	0.045736	0.034829
0.68	0.049043	0.045763	0.035237
0.681	0.049287	0.04542	0.035557
0.682	0.049427	0.044881	0.035711
0.682	0.049162	0.044847	0.035419
0.683	0.048881	0.045357	0.035121
0.684	0.048492	0.045415	0.035691
0.685	0.048677	0.045258	0.035569
0.686	0.049229	0.045367	0.035118
0.687	0.049195	0.044984	0.035239
0.687	0.048472	0.044835	0.035491
0.688	0.049021	0.044425	0.035841
0.689	0.049121	0.043464	0.036076
0.69	0.048947	0.042967	0.036068
0.691	0.049344	0.043336	0.035384
0.692	0.048827	0.043463	0.034856
0.692	0.048661	0.042901	0.034339
0.693	0.049049	0.042373	0.034844
0.694	0.048872	0.042591	0.034818
0.695	0.049068	0.042973	0.034559
0.696	0.049011	0.043297	0.034164
0.697	0.048759	0.043379	0.034142
0.697	0.048937	0.043438	0.033916
0.698	0.048587	0.043828	0.03333
0.699	0.048386	0.044038	0.032971
0.7	0.048209	0.044045	0.032253
0.701	0.047488	0.0438	0.031129
0.702	0.047815	0.043679	0.031035
0.702	0.047859	0.043729	0.031293
0.703	0.048408	0.043404	0.031276
0.704	0.048583	0.043199	0.030652
0.705	0.048648	0.043219	0.030712
0.706	0.048499	0.043293	0.030791
0.707	0.048221	0.043603	0.030106
0.707	0.047863	0.043785	0.029947
0.708	0.047617	0.043521	0.030148
0.709	0.047666	0.043435	0.029971
0.71	0.047494	0.043035	0.029723
0.711	0.04697	0.042567	0.029497
0.712	0.046752	0.042384	0.02917
0.712	0.046554	0.042926	0.029072
0.713	0.04683	0.043133	0.029525
0.714	0.047117	0.042982	0.029796
0.715	0.046722	0.042436	0.029728
0.716	0.046633	0.042067	0.029342
0.717	0.046664	0.041903	0.028864
0.717	0.046932	0.042174	0.028291
0.718	0.047158	0.042647	0.028166
0.719	0.046841	0.042402	0.028238
0.72	0.046544	0.041697	0.027643
0.721	0.046228	0.041195	0.027242
0.722	0.046714	0.040549	0.027236
0.722	0.046692	0.040182	0.027233
0.723	0.046738	0.040238	0.027016
0.724	0.04697	0.039988	0.02683
0.725	0.046807	0.039179	0.026614
0.726	0.046535	0.038405	0.026309
0.727	0.045866	0.038689	0.026327
0.727	0.045374	0.038833	0.026694
0.728	0.045479	0.039084	0.026899
0.729	0.045771	0.039246	0.026675
0.73	0.045158	0.039985	0.026999
0.731	0.044768	0.040834	0.027558
0.732	0.044905	0.040408	0.028142
0.732	0.044404	0.039357	0.028729
0.733	0.044304	0.038292	0.0289
0.734	0.043473	0.038461	0.028614
0.735	0.042728	0.039074	0.027993
0.736	0.04278	0.039165	0.027836
0.737	0.042309	0.038366	0.027922
0.737	0.04307	0.037153	0.028212
0.738	0.043859	0.036459	0.02847
0.739	0.044308	0.035879	0.02863
0.74	0.044223	0.035113	0.0291
0.741	0.044465	0.034926	0.029472
0.742	0.044276	0.034961	0.029934
0.742	0.044124	0.035066	0.030203
0.743	0.043518	0.035001	0.030486
0.744	0.04304	0.035031	0.030109
0.745	0.04304	0.035357	0.029584
0.746	0.043348	0.035591	0.029335
0.747	0.044195	0.035698	0.029358
0.747	0.044728	0.035539	0.029722
0.748	0.044856	0.035142	0.030377
0.749	0.045592	0.034907	0.030466
0.75	0.045621	0.034902	0.029936
0.751	0.045528	0.03529	0.029748
0.752	0.045263	0.035993	0.029792
0.752	0.045536	0.036042	0.030104
0.753	0.046138	0.035711	0.030868
0.754	0.047007	0.03516	0.030961
0.755	0.046987	0.034845	0.030778
0.756	0.046505	0.034849	0.030523
0.757	0.047231	0.034818	0.030154
0.757	0.047371	0.034595	0.030622
0.758	0.048358	0.034492	0.031247
0.759	0.048581	0.034418	0.031673
0.76	0.048179	0.033982	0.031961
0.761	0.048651	0.034415	0.031683
0.762	0.048903	0.034743	0.031875
0.762	0.04944	0.034329	0.032361
0.763	0.049774	0.034314	0.032334
0.764	0.049421	0.03486	0.032026
0.765	0.048995	0.03479	0.031912
0.766	0.048214	0.035348	0.031998
0.767	0.048109	0.035698	0.032165
0.767	0.048426	0.035991	0.032304
0.768	0.049068	0.035377	0.032201
0.769	0.049294	0.035096	0.031873
0.77	0.049645	0.034807	0.03143
0.771	0.050081	0.034497	0.031207
0.772	0.049784	0.033928	0.030568
0.772	0.050143	0.033557	0.02991
0.773	0.050446	0.034204	0.029536
0.774	0.050761	0.034128	0.029369
0.775	0.05144	0.034079	0.02946
0.776	0.051818	0.034012	0.029407
0.777	0.052047	0.033919	0.029139
0.777	0.052569	0.033943	0.029129
0.778	0.053281	0.033629	0.02931
0.779	0.052605	0.03369	0.029172
0.78	0.052108	0.033791	0.028503
0.781	0.051415	0.034448	0.027959
0.782	0.051155	0.034243	0.027613
0.782	0.050563	0.033968	0.026981
0.783	0.050323	0.03422	0.026929
0.784	0.050357	0.034105	0.02751
0.785	0.050595	0.033912	0.027505
0.786	0.051098	0.033546	0.027605
0.787	0.051118	0.033737	0.028554
0.787	0.050653	0.033901	0.029371
0.788	0.0495	0.033807	0.029283
0.789	0.048794	0.033578	0.028798
0.79	0.048349	0.033655	0.028933
0.791	0.047893	0.03403	0.028571
0.792	0.048248	0.034517	0.028078
0.792	0.048528	0.034699	0.028034
0.793	0.048754	0.034231	0.028272
0.794	0.04839	0.033574	0.028436
0.795	0.047647	0.033145	0.027669
0.796	0.047535	0.032868	0.027364
0.796	0.047673	0.032962	0.027301
0.797	0.047775	0.032558	0.027261
0.798	0.047937	0.032873	0.027568
0.799	0.04795	0.033179	0.027535
0.8	0.04735	0.033009	0.027678
0.801	0.047397	0.033304	0.027814
0.801	0.04704	0.033238	0.027639
0.802	0.046052	0.032643	0.027664
0.803	0.045804	0.032633	0.027516
0.804	0.045491	0.033523	0.027305
0.805	0.044893	0.033608	0.02713
0.806	0.04458	0.033305	0.027085
0.806	0.044652	0.032802	0.027374
0.807	0.04494	0.032109	0.027306
0.808	0.045045	0.031773	0.027098
0.809	0.045055	0.031531	0.026901
0.81	0.044829	0.031441	0.026974
0.811	0.04458	0.030699	0.027227
0.811	0.043935	0.030827	0.027315
0.812	0.043251	0.030957	0.027295
0.813	0.043366	0.031062	0.027415
0.814	0.043252	0.031043	0.02741
0.815	0.042912	0.030892	0.027644
0.816	0.042142	0.030518	0.028004
0.816	0.041101	0.030793	0.027676
0.817	0.040122	0.030564	0.027713
0.818	0.040187	0.030217	0.028123
0.819	0.039668	0.029967	0.028307
0.82	0.039385	0.030539	0.028299
0.821	0.039479	0.030654	0.027929
0.821	0.039647	0.030779	0.027749
0.822	0.039568	0.030376	0.028065
0.823	0.039615	0.03022	0.028088
0.824	0.039942	0.030374	0.027649
0.825	0.040014	0.029759	0.027046
0.826	0.039861	0.029453	0.026794
0.826	0.039516	0.028913	0.026924
0.827	0.039157	0.028787	0.026902
0.828	0.038497	0.028491	0.026627
0.829	0.038697	0.027913	0.026358
0.83	0.039252	0.027668	0.026376
0.831	0.039216	0.02779	0.026557
0.831	0.038927	0.027465	0.026227
0.832	0.03825	0.027012	0.0263
0.833	0.038029	0.026271	0.026887
0.834	0.038036	0.024974	0.026818
0.835	0.037998	0.024517	0.026566
0.836	0.03859	0.024899	0.026263
0.836	0.038779	0.024991	0.026327
0.837	0.037943	0.024892	0.026117
0.838	0.037443	0.024185	0.025612
0.839	0.037139	0.024476	0.025445
0.84	0.036267	0.023874	0.025525
0.841	0.03615	0.023535	0.025526
0.841	0.035786	0.023478	0.025284
0.842	0.035466	0.022788	0.02526
0.843	0.036212	0.022725	0.02542
0.844	0.036811	0.022761	0.0253
0.845	0.03639	0.022303	0.02541
0.846	0.035842	0.021559	0.025339
0.846	0.035272	0.021702	0.025351
0.847	0.035177	0.021759	0.025444
0.848	0.035384	0.021945	0.025262
0.849	0.034772	0.02259	0.02543
0.85	0.034155	0.022206	0.025578
0.851	0.034099	0.02225	0.025416
0.851	0.033503	0.022493	0.024735
0.852	0.033386	0.022675	0.024074
0.853	0.033616	0.022395	0.023893
0.854	0.033873	0.022127	0.023921
0.855	0.033683	0.02148	0.023965
0.856	0.03349	0.021119	0.023899
0.856	0.033227	0.020852	0.023843
0.857	0.033405	0.021028	0.023574
0.858	0.033334	0.02036	0.023576
0.859	0.034096	0.019692	0.023525
0.86	0.033803	0.019725	0.023104
0.861	0.033973	0.019655	0.022794
0.861	0.033752	0.0195	0.022218
0.862	0.033388	0.020014	0.021751
0.863	0.033152	0.019882	0.021518
0.864	0.032714	0.019523	0.021079
0.865	0.032143	0.01984	0.020848
0.866	0.031479	0.019767	0.021118
0.866	0.03105	0.019726	0.02126
0.867	0.031029	0.020231	0.020895
0.868	0.030748	0.020426	0.020549
0.869	0.030228	0.020177	0.020444
0.87	0.030063	0.019531	0.020225
0.871	0.029753	0.018729	0.019763
0.871	0.029471	0.019127	0.019492
0.872	0.029838	0.018866	0.019282
0.873	0.030221	0.018345	0.019101
0.874	0.03114	0.017714	0.018887
0.875	0.031044	0.017919	0.018717
0.876	0.030643	0.018478	0.018573
0.876	0.030574	0.018213	0.018467
0.877	0.029927	0.017926	0.018469
0.878	0.029587	0.018374	0.018458
0.879	0.029381	0.018442	0.018521
0.88	0.029542	0.018593	0.018214
0.881	0.029874	0.018422	0.017745
0.881	0.030162	0.018966	0.017691
0.882	0.029457	0.019477	0.017515
0.883	0.029455	0.01975	0.016986
0.884	0.029382	0.020465	0.016511
0.885	0.029102	0.020676	0.016307
0.886	0.028247	0.020551	0.016156
0.886	0.028473	0.02091	0.015861
0.887	0.02875	0.021323	0.015934
0.888	0.029269	0.021127	0.016172
0.889	0.029091	0.020562	0.015756
0.89	0.028311	0.020403	0.015283
0.891	0.028294	0.019973	0.014798
0.891	0.028544	0.019723	0.014496
0.892	0.028744	0.019373	0.014294
0.893	0.029553	0.018992	0.014189
0.894	0.02936	0.018696	0.014439
0.895	0.029193	0.019062	0.014712
0.896	0.028876	0.018745	0.014606
0.896	0.028964	0.018861	0.014441
0.897	0.028604	0.018754	0.014371
0.898	0.028573	0.018263	0.013834
0.899	0.028413	0.018468	0.013634
0.9	0.028356	0.018999	0.013667
0.901	0.027967	0.02003	0.013763
0.901	0.027912	0.019721	0.014108
0.902	0.027434	0.019173	0.01426
0.903	0.027068	0.018406	0.014526
0.904	0.027256	0.018025	0.015042
0.905	0.02702	0.018062	0.015448
0.906	0.026879	0.018775	0.015626
0.906	0.027177	0.01918	0.015926
0.907	0.027563	0.019532	0.015948
0.908	0.027656	0.019012	0.015926
0.909	0.027639	0.018478	0.015651
0.91	0.027964	0.018779	0.01536
0.911	0.028276	0.019102	0.014863
0.911	0.028207	0.019689	0.014436
0.912	0.028304	0.020777	0.014335
0.913	0.028419	0.020333	0.014133
0.914	0.028162	0.020072	0.013932
0.915	0.028362	0.020508	0.013574
0.916	0.027905	0.021212	0.01351
0.916	0.027875	0.020841	0.013544
0.917	0.028087	0.020738	0.014123
0.918	0.027807	0.020996	0.014254
0.919	0.027977	0.021542	0.013843
0.92	0.028419	0.021193	0.013844
0.921	0.028555	0.021141	0.013784
0.921	0.027873	0.021079	0.013889
0.922	0.027132	0.021277	0.013944
0.923	0.027204	0.021107	0.013373
0.924	0.027691	0.021017	0.013005
0.925	0.027904	0.020564	0.013255
0.926	0.027556	0.020177	0.013221
0.926	0.027262	0.020515	0.012688
0.927	0.027095	0.021496	0.012476
0.928	0.026833	0.021629	0.012462
0.929	0.02646	0.020934	0.012499
0.93	0.025867	0.020933	0.012496
0.931	0.025415	0.020878	0.012602
0.931	0.025499	0.020681	0.012475
0.932	0.025694	0.020359	0.012673
0.933	0.025696	0.020443	0.012727
0.934	0.025398	0.019879	0.012636
0.935	0.025066	0.019588	0.012434
0.936	0.025068	0.019446	0.011713
0.936	0.024957	0.019046	0.010669
0.937	0.024914	0.019375	0.010483
0.938	0.024504	0.019982	0.010284
0.939	0.024282	0.020219	0.009778
0.94	0.024535	0.020038	0.010337
0.94	0.024926	0.020038	0.010424
0.941	0.0245	0.019887	0.010481
0.942	0.023932	0.019367	0.010342
0.943	0.023906	0.019239	0.010079
0.944	0.023959	0.019226	0.00986
0.945	0.023742	0.019449	0.010078
0.945	0.023419	0.019374	0.010292
0.946	0.02319	0.019515	0.010621
0.947	0.023378	0.018668	0.010805
0.948	0.023156	0.018324	0.010429
0.949	0.022662	0.018025	0.010432
0.95	0.022694	0.018021	0.010006
0.95	0.022532	0.0176	0.009455
0.951	0.022005	0.017429	0.009164
0.952	0.021806	0.017327	0.009525
0.953	0.022233	0.017207	0.010211
0.954	0.022526	0.017348	0.010416
0.955	0.022584	0.017773	0.010485
0.955	0.022466	0.018062	0.010386
0.956	0.02189	0.018403	0.010671
0.957	0.021408	0.018103	0.010784
0.958	0.021027	0.018257	0.010298
0.959	0.020634	0.017553	0.009415
0.96	0.02047	0.017704	0.008778
0.96	0.020305	0.017656	0.008606
0.961	0.019809	0.017554	0.008722
0.962	0.019849	0.017663	0.00871
0.963	0.020545	0.017211	0.009338
0.964	0.021353	0.017088	0.009832
0.965	0.021126	0.016781	0.010071
0.965	0.020821	0.017256	0.009985
0.966	0.02085	0.016898	0.009922
0.967	0.020579	0.01612	0.009703
0.968	0.020404	0.015178	0.010348
0.969	0.020605	0.014387	0.010878
0.97	0.020771	0.014298	0.011147
0.97	0.020818	0.01421	0.011013
0.971	0.020837	0.014009	0.010792
0.972	0.020907	0.01469	0.010478
0.973	0.021049	0.014497	0.010981
0.974	0.021156	0.014505	0.01088
0.975	0.021269	0.014994	0.0112
0.975	0.021091	0.01601	0.010975
0.976	0.020506	0.015622	0.011552
0.977	0.020477	0.015285	0.012456
0.978	0.020584	0.015055	0.012861
0.979	0.019873	0.015566	0.013073
0.98	0.01999	0.015086	0.013388
0.98	0.020506	0.015645	0.014099
0.981	0.019761	0.015763	0.013707
0.982	0.019068	0.015492	0.013239
0.983	0.019559	0.015211	0.013129
0.984	0.020176	0.015325	0.012888
0.985	0.020399	0.01593	0.013016
0.985	0.020423	0.016279	0.012874
0.986	0.020719	0.016735	0.012326
0.987	0.021029	0.01632	0.012093
0.988	0.021061	0.015625	0.011743
0.989	0.021047	0.015367	0.01172
0.99	0.021175	0.015384	0.011716
0.99	0.021046	0.014878	0.011277
0.991	0.021168	0.015678	0.011419
0.992	0.021361	0.016399	0.01192
0.993	0.021545	0.016303	0.012272
0.994	0.021491	0.016422	0.012365
0.995	0.020818	0.016615	0.011871
0.995	0.01989	0.016088	0.011683
0.996	0.019492	0.015319	0.011283
0.997	0.019013	0.014498	0.011478
0.998	0.019052	0.013584	0.011662
0.999	0.019492	0.013971	0.012073
1	0.019904	0.013878	0.012323
1	0.020458	0.013942	0.012445
1.001	0.020818	0.013332	0.012431
1.002	0.020647	0.012687	0.012549
1.003	0.020713	0.01246	0.012636
1.004	0.020809	0.012271	0.01239
1.005	0.020888	0.013278	0.012022
1.005	0.020826	0.013586	0.011857
1.006	0.02099	0.013872	0.01181
1.007	0.021021	0.013917	0.012037
1.008	0.020315	0.014348	0.012104
1.009	0.020166	0.015287	0.012369
1.01	0.020276	0.015702	0.012334
1.01	0.020534	0.015488	0.012466
1.011	0.02141	0.015218	0.011917
1.012	0.021696	0.014809	0.011186
1.013	0.021713	0.014694	0.011093
1.014	0.022042	0.01457	0.011506
1.015	0.021969	0.014996	0.011251
1.015	0.021843	0.014818	0.011345
1.016	0.02157	0.014483	0.011196
1.017	0.021126	0.013688	0.011669
1.018	0.021198	0.014246	0.011088
1.019	0.020873	0.014156	0.010715
1.02	0.020242	0.014139	0.010897
1.02	0.020759	0.013233	0.011005
1.021	0.021383	0.012836	0.010779
1.022	0.021487	0.0118	0.010952
1.023	0.021822	0.011572	0.011575
1.024	0.022339	0.011474	0.011656
1.025	0.022505	0.011508	0.011474
1.025	0.022653	0.011402	0.011924
1.026	0.022667	0.010812	0.011702
1.027	0.022556	0.01066	0.012135
1.028	0.022547	0.010013	0.012693
1.029	0.022449	0.010013	0.012638
1.03	0.022747	0.010685	0.012516
1.03	0.023444	0.011784	0.012474
1.031	0.02379	0.011898	0.01239
1.032	0.024091	0.012256	0.012867
1.033	0.024024	0.012047	0.01319
1.034	0.023794	0.011268	0.013375
1.035	0.023572	0.011515	0.013328
1.035	0.023717	0.011109	0.013136
1.036	0.024386	0.010536	0.013046
1.037	0.025239	0.010593	0.013113
1.038	0.025719	0.011161	0.013647
1.039	0.02629	0.012201	0.01341
1.04	0.026164	0.01314	0.01291
1.04	0.025863	0.013255	0.012212
1.041	0.025708	0.013576	0.011852
1.042	0.025395	0.013812	0.011735
1.043	0.025108	0.014281	0.012062
1.044	0.024862	0.01481	0.012655
1.045	0.024555	0.014556	0.012376
1.045	0.024486	0.014469	0.01243
1.046	0.024169	0.014178	0.012388
1.047	0.023572	0.01366	0.01266
1.048	0.023639	0.013115	0.01237
1.049	0.023796	0.012002	0.012234
1.05	0.023893	0.011316	0.011697
1.05	0.023772	0.010914	0.011784
1.051	0.023491	0.011197	0.011704
1.052	0.022989	0.01149	0.011417
1.053	0.021983	0.011728	0.012013
1.054	0.021662	0.012248	0.012174
1.055	0.021766	0.012448	0.011928
1.055	0.021593	0.012079	0.011784
1.056	0.02184	0.012086	0.011224
1.057	0.021945	0.012452	0.01093
1.058	0.021824	0.012526	0.01105
1.059	0.021905	0.013302	0.010958
1.06	0.021758	0.013103	0.011092
1.06	0.021737	0.013568	0.010807
1.061	0.022089	0.013214	0.011036
1.062	0.022055	0.013212	0.011032
1.063	0.021525	0.012885	0.010738
1.064	0.020948	0.012767	0.009552
1.065	0.020859	0.01292	0.008626
1.065	0.020736	0.013252	0.008409
1.066	0.020548	0.013162	0.00813
1.067	0.020318	0.012749	0.00785
1.068	0.019945	0.012463	0.007764
1.069	0.019816	0.012114	0.007282
1.07	0.019913	0.012338	0.006768
1.07	0.019922	0.012117	0.006428
1.071	0.01959	0.011864	0.005764
1.072	0.019161	0.011617	0.005332
1.073	0.018878	0.011089	0.00459
1.074	0.018873	0.01095	0.003925
1.075	0.018665	0.010774	0.003352
1.075	0.018375	0.010492	0.003155
1.076	0.018657	0.009841	0.003257
1.077	0.018519	0.009562	0.003423
1.078	0.01787	0.009302	0.003197
1.079	0.01764	0.009023	0.00334
1.08	0.017271	0.008651	0.003003
1.08	0.016543	0.008113	0.003066
1.081	0.016241	0.00796	0.003127
1.082	0.015962	0.007709	0.003549
1.083	0.015874	0.007748	0.003872
1.084	0.016072	0.007751	0.00454
1.084	0.016097	0.00767	0.004017
1.085	0.016247	0.007417	0.003543
1.086	0.016608	0.007761	0.003005
1.087	0.016699	0.007872	0.002556
1.088	0.016717	0.007709	0.002366
1.089	0.017093	0.007418	0.002206
1.089	0.01705	0.007235	0.002447
1.09	0.016972	0.007218	0.002056
1.091	0.017437	0.007456	0.002031
1.092	0.017809	0.007556	0.001715
1.093	0.018011	0.006939	0.001672
1.094	0.018391	0.006405	0.000989
1.094	0.018824	0.00578	0.000174
1.095	0.01894	0.005522	5.27e-05
1.096	0.018716	0.005503	-0.00038
1.097	0.018764	0.005169	-0.00099
1.098	0.018947	0.004462	-0.00115
1.099	0.018914	0.003896	-0.00128
1.099	0.018742	0.003607	-0.00167
1.1	0.018822	0.003011	-0.00216
1.101	0.019029	0.003479	-0.00219
1.102	0.019164	0.003736	-0.00224
1.103	0.019118	0.003727	-0.00261
1.104	0.018907	0.003808	-0.00315
1.104	0.019147	0.004079	-0.003
1.105	0.019391	0.004294	-0.00219
1.106	0.019532	0.004322	-0.00195
1.107	0.019391	0.004037	-0.00189
1.108	0.01907	0.004107	-0.00157
1.109	0.018583	0.00449	-0.00095
1.109	0.0183	0.004405	-0.00123
1.11	0.018487	0.004328	-0.0012
1.111	0.018419	0.004925	-0.0016
1.112	0.017899	0.00562	-0.00175
1.113	0.017709	0.005432	-0.00125
1.114	0.017578	0.004839	-0.00101
1.114	0.017089	0.00511	7.14e-05
1.115	0.016782	0.005577	0.000523
1.116	0.017137	0.005813	0.000878
1.117	0.017753	0.006894	0.001028
1.118	0.017977	0.007743	0.001123
1.119	0.018364	0.008645	0.001045
1.119	0.019033	0.009177	0.001411
1.12	0.019308	0.009164	0.000915
1.121	0.019726	0.008932	0.00119
1.122	0.020596	0.008794	0.000894
1.123	0.021235	0.008698	0.000682
1.124	0.021443	0.008744	0.00097
1.124	0.021289	0.008376	0.001298
1.125	0.020681	0.00813	0.001205
1.126	0.020192	0.00797	0.001857
1.127	0.020298	0.007996	0.001981
1.128	0.020313	0.008153	0.001741
1.129	0.020073	0.008175	0.001448
1.129	0.020111	0.008172	0.001812
1.13	0.019767	0.008091	0.001823
1.131	0.019135	0.008177	0.001638
1.132	0.018503	0.008105	0.002036
1.133	0.018043	0.007535	0.002467
1.134	0.017444	0.007061	0.002283
1.134	0.017342	0.007172	0.001523
1.135	0.017392	0.007438	0.001538
1.136	0.016855	0.007374	0.001566
1.137	0.016499	0.007242	0.002017
1.138	0.016588	0.007112	0.002527
1.139	0.016688	0.006929	0.002847
1.139	0.016582	0.006746	0.003483
1.14	0.016332	0.006748	0.003076
1.141	0.016551	0.006776	0.002974
1.142	0.01679	0.006721	0.002794
1.143	0.017112	0.006445	0.002412
1.144	0.017526	0.006613	0.002593
1.144	0.017627	0.006751	0.003212
1.145	0.0177	0.00669	0.003903
1.146	0.016997	0.006957	0.003779
1.147	0.01663	0.007183	0.003545
1.148	0.01706	0.007031	0.003015
1.149	0.017253	0.007124	0.003209
1.149	0.017133	0.0071	0.003299
1.15	0.016875	0.007224	0.00258
1.151	0.016922	0.008118	0.00267
1.152	0.016829	0.008244	0.002622
1.153	0.016953	0.007811	0.002816
1.154	0.017548	0.007343	0.003688
1.154	0.017772	0.007546	0.004048
1.155	0.017897	0.007681	0.003686
1.156	0.018405	0.008077	0.00255
1.157	0.018493	0.008148	0.002199
1.158	0.018154	0.008276	0.001729
1.159	0.018033	0.008045	0.001419
1.159	0.017957	0.007934	0.001335
1.16	0.018074	0.007784	0.000628
1.161	0.017914	0.007516	0.000607
1.162	0.017527	0.007901	-0.00036
1.163	0.017472	0.008605	-0.00063
1.164	0.017289	0.008911	-0.00055
1.164	0.016772	0.009096	-0.00013
1.165	0.016519	0.009412	-0.00082
1.166	0.016192	0.009458	-0.00141
1.167	0.016232	0.009701	-0.00203
1.168	0.016502	0.01082	-0.00241
1.169	0.016287	0.01119	-0.00263
1.169	0.016068	0.011049	-0.00279
1.17	0.016129	0.01081	-0.0019
1.171	0.015761	0.010784	-0.00236
1.172	0.015714	0.010509	-0.00222
1.173	0.015943	0.010374	-0.002
1.174	0.016225	0.010762	-0.00206
1.174	0.016242	0.011722	-0.00273
1.175	0.016568	0.012523	-0.00267
1.176	0.016588	0.012495	-0.0032
1.177	0.016246	0.012538	-0.00282
1.178	0.016071	0.012704	-0.00275
1.179	0.016017	0.013026	-0.00287
1.179	0.015828	0.013618	-0.00409
1.18	0.015607	0.014297	-0.0047
1.181	0.015052	0.015051	-0.00493
1.182	0.015097	0.015522	-0.00383
1.183	0.01524	0.016264	-0.00428
1.184	0.014841	0.017273	-0.00374
1.184	0.014875	0.017252	-0.00327
1.185	0.014564	0.016825	-0.00337
1.186	0.014667	0.017144	-0.00444
1.187	0.014708	0.017078	-0.00469
1.188	0.015082	0.016701	-0.00497
1.189	0.015043	0.016336	-0.00472
1.189	0.014339	0.016432	-0.00456
1.19	0.014202	0.016172	-0.00469
1.191	0.014264	0.016171	-0.00605
1.192	0.014447	0.016076	-0.00597
1.193	0.014528	0.015347	-0.00666
1.194	0.014364	0.015639	-0.00768
1.194	0.014144	0.015843	-0.00758
1.195	0.013411	0.015394	-0.00852
1.196	0.013328	0.015019	-0.00947
1.197	0.013112	0.015085	-0.00913
1.198	0.012534	0.014578	-0.00866
1.199	0.012329	0.013815	-0.00866
1.199	0.012117	0.013636	-0.00818
1.2	0.011371	0.013693	-0.00852
1.201	0.010831	0.013831	-0.00953
1.202	0.010541	0.013369	-0.00896
1.203	0.010074	0.012984	-0.00944
1.204	0.009809	0.012817	-0.00895
1.204	0.009339	0.012115	-0.00897
1.205	0.008966	0.011682	-0.00875
1.206	0.008848	0.011019	-0.00914
1.207	0.008636	0.009518	-0.009
1.208	0.008796	0.008608	-0.00922
1.209	0.008949	0.008265	-0.00901
1.209	0.008495	0.007035	-0.00913
1.21	0.008182	0.006043	-0.00859
1.211	0.007642	0.0055	-0.00872
1.212	0.007477	0.005527	-0.00938
1.213	0.007518	0.005409	-0.0096
1.214	0.007583	0.005289	-0.01025
1.214	0.007566	0.005395	-0.01121
1.215	0.007458	0.005446	-0.01218
1.216	0.007054	0.005124	-0.01162
1.217	0.006976	0.004756	-0.0123
1.218	0.007326	0.004653	-0.01162
1.218	0.007367	0.004663	-0.01188
1.219	0.007594	0.004935	-0.01168
1.22	0.0074	0.004625	-0.01108
1.221	0.007436	0.003775	-0.01028
1.222	0.007438	0.003246	-0.00963
1.223	0.007497	0.002621	-0.00898
1.223	0.00745	0.001958	-0.00981
1.224	0.006717	0.001466	-0.00982
1.225	0.006911	0.00092	-0.00954
1.226	0.006535	0.000286	-0.00999
1.227	0.006753	-0.0001	-0.01035
1.228	0.006466	-0.00033	-0.00999
1.228	0.006117	-0.00012	-0.01013
1.229	0.006014	-0.00015	-0.01014
1.23	0.005771	5.68e-05	-0.01057
1.231	0.005667	0.000528	-0.01029
1.232	0.005397	0.001306	-0.00998
1.233	0.005459	0.001831	-0.00866
1.233	0.005875	0.001711	-0.00952
1.234	0.005963	0.001498	-0.00873
1.235	0.006192	0.001239	-0.00836
1.236	0.005961	0.00102	-0.00911
1.237	0.00594	0.00142	-0.00884
1.238	0.005681	0.002076	-0.00865
1.238	0.005581	0.002446	-0.00867
1.239	0.005491	0.002682	-0.00835
1.24	0.005305	0.002915	-0.0083
1.241	0.005106	0.002797	-0.00924
1.242	0.005071	0.00219	-0.00896
1.243	0.004967	0.001596	-0.00892
1.243	0.004543	0.002008	-0.00991
1.244	0.004712	0.002453	-0.00972
1.245	0.004802	0.00254	-0.00987
1.246	0.004429	0.002922	-0.01013
1.247	0.004203	0.002813	-0.01033
1.248	0.004435	0.002731	-0.0097
1.248	0.004442	0.003667	-0.01013
1.249	0.004515	0.004907	-0.01008
1.25	0.004428	0.005604	-0.00998
1.251	0.004376	0.00576	-0.01015
1.252	0.004563	0.006041	-0.0103
1.253	0.004607	0.006641	-0.00986
1.253	0.004257	0.0067	-0.0096
1.254	0.004361	0.00644	-0.00936
1.255	0.004361	0.006748	-0.00974
1.256	0.004152	0.007308	-0.0094
1.257	0.004089	0.007188	-0.00935
1.258	0.004074	0.006826	-0.00962
1.258	0.003946	0.006885	-0.00874
1.259	0.003597	0.007185	-0.0084
1.26	0.003188	0.007708	-0.00849
1.261	0.003281	0.008251	-0.00866
1.262	0.003557	0.008794	-0.00928
1.263	0.003541	0.008965	-0.00918
1.263	0.003503	0.008783	-0.00907
1.264	0.003803	0.009103	-0.00967
1.265	0.003022	0.009375	-0.00942
1.266	0.003279	0.009003	-0.0091
1.267	0.003482	0.008576	-0.0098
1.268	0.003595	0.00914	-0.0096
1.268	0.003438	0.00958	-0.0092
1.269	0.003465	0.009313	-0.00938
1.27	0.003509	0.009445	-0.0091
1.271	0.003326	0.009725	-0.00885
1.272	0.003596	0.009325	-0.00891
1.273	0.003371	0.008548	-0.00928
1.273	0.00308	0.007948	-0.01022
1.274	0.002715	0.007082	-0.01136
1.275	0.002376	0.007014	-0.01144
1.276	0.002412	0.007573	-0.01138
1.277	0.001993	0.007375	-0.01097
1.278	0.001794	0.007061	-0.0107
1.278	0.00223	0.007103	-0.0105
1.279	0.001987	0.006952	-0.00983
1.28	0.001982	0.006507	-0.00958
1.281	0.001866	0.006177	-0.00951
1.282	0.001538	0.006198	-0.00918
1.283	0.001809	0.006038	-0.00823
1.283	0.002294	0.006188	-0.0082
1.284	0.003038	0.006572	-0.00708
1.285	0.003428	0.006241	-0.00626
1.286	0.003346	0.005861	-0.00564
1.287	0.002907	0.005708	-0.00499
1.288	0.003303	0.005338	-0.00453
1.288	0.003022	0.005185	-0.00451
1.289	0.002652	0.005272	-0.00508
1.29	0.003081	0.005149	-0.00468
1.291	0.002811	0.004446	-0.0043
1.292	0.002345	0.003969	-0.00498
1.293	0.002708	0.004192	-0.00527
1.293	0.002858	0.004434	-0.00565
1.294	0.002885	0.004556	-0.00514
1.295	0.002918	0.004758	-0.00547
1.296	0.002542	0.005231	-0.00526
1.297	0.00217	0.005764	-0.00448
1.298	0.002655	0.005229	-0.00457
1.298	0.002526	0.004842	-0.00413
1.299	0.002422	0.005203	-0.0039
1.3	0.002681	0.004898	-0.00426
1.301	0.002623	0.004169	-0.00418
1.302	0.002843	0.003271	-0.00394
1.303	0.003066	0.002619	-0.00402
1.303	0.003188	0.002567	-0.00406
1.304	0.002978	0.002873	-0.00425
1.305	0.00314	0.00342	-0.00471
1.306	0.003386	0.003644	-0.00435
1.307	0.004386	0.00357	-0.0044
1.308	0.004373	0.003625	-0.00408
1.308	0.004181	0.003781	-0.00363
1.309	0.004295	0.003879	-0.00341
1.31	0.004126	0.004271	-0.00308
1.311	0.004296	0.004702	-0.00265
1.312	0.003834	0.004216	-0.00292
1.313	0.003766	0.003411	-0.00344
1.313	0.003573	0.002914	-0.00337
1.314	0.004142	0.003094	-0.00317
1.315	0.003732	0.003512	-0.00254
1.316	0.003822	0.003835	-0.00205
1.317	0.003646	0.004075	-0.00146
1.318	0.003364	0.004096	-0.00149
1.318	0.003546	0.004459	-0.00136
1.319	0.003825	0.004434	-0.0006
1.32	0.003552	0.004152	-0.00025
1.321	0.00341	0.003804	4.41e-05
1.322	0.002597	0.003441	3.93e-05
1.323	0.002485	0.003217	0.000254
1.323	0.002903	0.002739	0.000404
1.324	0.002852	0.002512	0.000173
1.325	0.00293	0.00246	0.000661
1.326	0.002475	0.002162	0.000564
1.327	0.001804	0.002354	0.000755
1.328	0.00172	0.003174	0.000675
1.328	0.001802	0.003675	0.00051
1.329	0.001629	0.003734	0.0005
1.33	0.001747	0.004234	0.000305
1.331	0.001952	0.004153	0.000559
1.332	0.001446	0.004028	0.000639
1.333	0.001022	0.004118	0.000667
1.333	0.001714	0.004097	0.001376
1.334	0.001548	0.003897	0.002005
1.335	0.00145	0.003745	0.002172
1.336	0.001778	0.003122	0.001536
1.337	0.002133	0.002617	0.002226
1.338	0.002312	0.002583	0.002539
1.338	0.002805	0.002349	0.002664
1.339	0.002664	0.002145	0.003204
1.34	0.002576	0.001906	0.003576
1.341	0.003036	0.001526	0.003526
1.342	0.002698	0.001318	0.003766
1.343	0.002424	0.001714	0.003786
1.343	0.002302	0.001849	0.004143
1.344	0.002404	0.001129	0.004458
1.345	0.002365	0.000609	0.004647
1.346	0.002567	0.000417	0.005107
1.347	0.002238	0.000366	0.005573
1.348	0.001379	0.000367	0.005666
1.348	0.000971	0.000807	0.006125
1.349	0.001215	0.000896	0.00626
1.35	0.001287	0.00056	0.006084
1.351	0.000817	0.000139	0.005757
1.352	0.000492	-0.00073	0.005064
1.353	-3.74e-05	-0.00102	0.004738
1.353	0.000718	-0.0007	0.004455
1.354	0.000711	-0.00028	0.004819
1.355	0.001107	0.000359	0.005322
1.356	0.000623	0.001136	0.005077
1.357	0.000944	0.000742	0.004781
1.357	0.000859	0.000124	0.005076
1.358	0.000676	-6.21e-05	0.004803
1.359	0.000847	-0.00027	0.004613
1.36	0.001027	-0.00046	0.00482
1.361	0.000853	-8.58e-05	0.00471
1.362	0.000453	0.000548	0.004857
1.362	0.000547	0.000714	0.004839
1.363	0.001221	0.001242	0.004725
1.364	0.002172	0.001696	0.004252
1.365	0.002551	0.002148	0.003682
1.366	0.002383	0.002573	0.003491
1.367	0.002556	0.002637	0.003422
1.367	0.002059	0.002899	0.003151
1.368	0.002198	0.002646	0.002871
1.369	0.002312	0.00225	0.002468
1.37	0.002429	0.001456	0.002003
1.371	0.002592	0.001108	0.001732
1.372	0.002236	0.000744	0.002128
1.372	0.001658	0.001161	0.001876
1.373	0.001753	0.001332	0.001507
1.374	0.00229	0.001171	0.00147
1.375	0.002033	0.001228	0.001634
1.376	0.002241	0.000837	0.001658
1.377	0.002684	0.000778	0.001392
1.377	0.002807	0.001164	0.001541
1.378	0.002473	0.001149	0.001407
1.379	0.002945	0.000667	0.001346
1.38	0.002954	0.000574	0.001333
1.381	0.002576	0.000938	0.001266
1.382	0.002705	0.001353	0.001218
1.382	0.002223	0.00125	0.001152
1.383	0.002187	0.001932	0.001393
1.384	0.002238	0.002096	0.001779
1.385	0.002322	0.002016	0.001905
1.386	0.001509	0.002477	0.001823
1.387	0.001399	0.002761	0.001715
1.387	0.001616	0.002707	0.001164
1.388	0.002241	0.002523	0.000796
1.389	0.002558	0.002361	0.000267
1.39	0.00239	0.001963	-0.00054
1.391	0.001975	0.001538	-0.00179
1.392	0.001861	0.001521	-0.00223
1.392	0.002022	0.001513	-0.00248
1.393	0.002277	0.001793	-0.00254
1.394	0.002062	0.001735	-0.00268
1.395	0.001743	0.001641	-0.0032
1.396	0.001805	0.002177	-0.00379
1.397	0.001931	0.002853	-0.00461
1.397	0.002304	0.003206	-0.00493
1.398	0.002776	0.003016	-0.00514
1.399	0.002723	0.003394	-0.0055
1.4	0.003344	0.003487	-0.00557
1.401	0.002918	0.003596	-0.0057
1.402	0.002861	0.003622	-0.00657
1.402	0.002731	0.003623	-0.00683
1.403	0.002557	0.003396	-0.00766
1.404	0.002557	0.003399	-0.00859
1.405	0.002645	0.002999	-0.00895
1.406	0.002202	0.002663	-0.009
1.407	0.00225	0.002751	-0.00895
1.407	0.002411	0.002281	-0.00926
1.408	0.001879	0.002094	-0.01005
1.409	0.002033	0.002021	-0.0104
1.41	0.002299	0.001832	-0.01056
1.411	0.002278	0.001576	-0.01073
1.412	0.00252	0.00155	-0.01037
1.412	0.001978	0.00164	-0.00997
1.413	0.002162	0.001596	-0.0108
1.414	0.002829	0.001137	-0.01125
1.415	0.003256	0.001049	-0.01122
1.416	0.003098	0.001481	-0.01159
1.417	0.002769	0.001156	-0.01195
1.417	0.002846	0.00096	-0.01248
1.418	0.002047	0.000526	-0.01282
1.419	0.002098	9.66e-05	-0.01308
1.42	0.002671	-0.00056	-0.01357
1.421	0.002293	-0.00032	-0.01399
1.422	0.002173	-0.00015	-0.01437
1.422	0.002585	5.26e-05	-0.01502
1.423	0.003158	0.000225	-0.01557
1.424	0.003184	2.06e-05	-0.0158
1.425	0.00331	-0.00039	-0.01605
1.426	0.00352	-0.00062	-0.01684
1.427	0.003934	-0.00054	-0.01723
1.427	0.004366	-0.00066	-0.01758
1.428	0.003696	-0.00109	-0.01823
1.429	0.003183	-0.00116	-0.01873
1.43	0.002653	-0.00107	-0.01888
1.431	0.002652	-0.00127	-0.01856
1.432	0.002196	-0.00164	-0.01802
1.432	0.002385	-0.00135	-0.01722
1.433	0.002657	-0.00162	-0.01683
1.434	0.002408	-0.00129	-0.01662
1.435	0.002504	-0.00127	-0.01624
1.436	0.00307	-0.00146	-0.01631
1.437	0.003221	-0.00193	-0.01612
1.437	0.003703	-0.00251	-0.01569
1.438	0.00393	-0.00323	-0.01547
1.439	0.004109	-0.00462	-0.0151
1.44	0.003793	-0.00489	-0.01494
1.441	0.004307	-0.00483	-0.01514
1.442	0.003599	-0.00529	-0.01496
1.442	0.003184	-0.00587	-0.0145
1.443	0.002968	-0.00605	-0.01396
1.444	0.003193	-0.00628	-0.01385
1.445	0.004537	-0.00715	-0.0138
1.446	0.005138	-0.00726	-0.01362
1.447	0.005504	-0.00736	-0.01388
1.447	0.005115	-0.00742	-0.01417
1.448	0.005116	-0.00754	-0.014
1.449	0.005713	-0.00698	-0.0139
1.45	0.005629	-0.00676	-0.0141
1.451	0.0059	-0.00689	-0.01441
1.452	0.00579	-0.00677	-0.0146
1.452	0.006083	-0.00699	-0.01489
1.453	0.005947	-0.00673	-0.01528
1.454	0.006443	-0.00684	-0.01561
1.455	0.006533	-0.0068	-0.01514
1.456	0.006238	-0.00669	-0.01458
1.457	0.006325	-0.00607	-0.01472
1.457	0.007533	-0.00631	-0.01509
1.458	0.007367	-0.00629	-0.01546
1.459	0.00683	-0.00616	-0.01552
1.46	0.006918	-0.00573	-0.01581
1.461	0.006985	-0.00561	-0.01631
1.462	0.007021	-0.00511	-0.01605
1.462	0.006401	-0.00475	-0.01546
1.463	0.006375	-0.00508	-0.01509
1.464	0.005752	-0.00517	-0.01465
1.465	0.005167	-0.00567	-0.0145
1.466	0.004897	-0.00594	-0.01471
1.467	0.004535	-0.00646	-0.01533
1.467	0.004726	-0.00676	-0.01581
1.468	0.004458	-0.00702	-0.01632
1.469	0.004094	-0.00751	-0.01663
1.47	0.004396	-0.008	-0.01628
1.471	0.004434	-0.00814	-0.01561
1.472	0.004372	-0.00792	-0.01532
1.472	0.004181	-0.00729	-0.01539
1.473	0.004636	-0.00678	-0.01538
1.474	0.004725	-0.00696	-0.01542
1.475	0.00502	-0.00631	-0.01544
1.476	0.005401	-0.00656	-0.01539
1.477	0.004941	-0.0066	-0.0153
1.477	0.005117	-0.00632	-0.01519
1.478	0.004912	-0.00609	-0.01503
1.479	0.004261	-0.00623	-0.01503
1.48	0.003467	-0.00643	-0.01477
1.481	0.003194	-0.006	-0.01451
1.482	0.003222	-0.00517	-0.01462
1.482	0.003122	-0.00494	-0.01454
1.483	0.003713	-0.00452	-0.01443
1.484	0.004254	-0.00459	-0.01484
1.485	0.004318	-0.00498	-0.01551
1.486	0.00455	-0.00499	-0.01627
1.487	0.004087	-0.0041	-0.01688
1.487	0.003462	-0.00456	-0.01726
1.488	0.002823	-0.0045	-0.01745
1.489	0.002631	-0.00523	-0.01771
1.49	0.002123	-0.00553	-0.01828
1.491	0.001774	-0.00578	-0.018
1.491	0.001421	-0.00508	-0.01729
1.492	0.001323	-0.00584	-0.01692
1.493	0.00094	-0.00604	-0.01672
1.494	0.000686	-0.00614	-0.01654
1.495	0.000571	-0.0062	-0.01661
1.496	-0.00012	-0.00652	-0.01699
1.496	-0.00018	-0.00683	-0.01719
1.497	9.73e-05	-0.00654	-0.01762
1.498	-0.00077	-0.00725	-0.01827
1.499	-0.00222	-0.00747	-0.01828
1.5	-0.00152	-0.00694	-0.01806
1.501	-0.00108	-0.00693	-0.01802
1.501	-0.00103	-0.00683	-0.01782
1.502	-0.00118	-0.00688	-0.01768
1.503	-0.00157	-0.00614	-0.01814
1.504	-0.00102	-0.00623	-0.01923
1.505	-0.00099	-0.00664	-0.02012
1.506	-0.00081	-0.00762	-0.02077
1.506	-0.00093	-0.00776	-0.02087
1.507	-0.00014	-0.00757	-0.02089
1.508	2.09e-05	-0.00727	-0.02064
1.509	-0.00049	-0.0077	-0.02015
1.51	-0.00086	-0.00759	-0.01992
1.511	-0.00121	-0.00721	-0.02005
1.511	-0.00114	-0.0069	-0.02043
1.512	-0.00096	-0.0065	-0.02079
1.513	-0.00118	-0.00725	-0.02112
1.514	-0.0009	-0.00842	-0.0215
1.515	-0.00035	-0.0086	-0.02186
1.516	-0.00011	-0.00841	-0.02244
1.516	-0.00118	-0.009	-0.02324
1.517	-0.00165	-0.00908	-0.02351
1.518	-0.00139	-0.00997	-0.02382
1.519	-0.00159	-0.00997	-0.02422
1.52	-0.00183	-0.00958	-0.02469
1.521	-0.00218	-0.00949	-0.0251
1.521	-0.0024	-0.00938	-0.02583
1.522	-0.00261	-0.00932	-0.02655
1.523	-0.00273	-0.01025	-0.02673
1.524	-0.00379	-0.01021	-0.02681
1.525	-0.00398	-0.00984	-0.02737
1.526	-0.0044	-0.00964	-0.02778
1.526	-0.00418	-0.00931	-0.02764
1.527	-0.0043	-0.00959	-0.02743
1.528	-0.00437	-0.01005	-0.0273
1.529	-0.00333	-0.00956	-0.0271
1.53	-0.00293	-0.00907	-0.02681
1.531	-0.00282	-0.00797	-0.02638
1.531	-0.00291	-0.00797	-0.02606
1.532	-0.00331	-0.00778	-0.02611
1.533	-0.00327	-0.00817	-0.02651
1.534	-0.00335	-0.0074	-0.02719
1.535	-0.00315	-0.0072	-0.02794
1.536	-0.0029	-0.00672	-0.02832
1.536	-0.00274	-0.00685	-0.02852
1.537	-0.00243	-0.00599	-0.02852
1.538	-0.0025	-0.00585	-0.02883
1.539	-0.00268	-0.00582	-0.0291
1.54	-0.00221	-0.00575	-0.0289
1.541	-0.00199	-0.00574	-0.02862
1.541	-0.00206	-0.00633	-0.02864
1.542	-0.00211	-0.00574	-0.02886
1.543	-0.00207	-0.006	-0.02888
1.544	-0.00191	-0.00606	-0.02853
1.545	-0.00214	-0.00677	-0.02784
1.546	-0.00242	-0.00723	-0.02717
1.546	-0.00225	-0.00717	-0.02649
1.547	-0.00244	-0.00675	-0.02585
1.548	-0.00244	-0.00647	-0.02572
1.549	-0.00269	-0.00637	-0.02569
1.55	-0.00261	-0.0057	-0.02599
1.551	-0.00255	-0.00498	-0.02668
1.551	-0.00192	-0.00537	-0.02738
1.552	-0.0015	-0.00528	-0.02743
1.553	-0.00129	-0.00549	-0.02708
1.554	-0.00121	-0.00521	-0.02681
1.555	-0.00093	-0.00492	-0.02685
1.556	-0.00122	-0.00482	-0.02626
1.556	-0.00178	-0.00529	-0.02575
1.557	-0.00195	-0.00563	-0.02516
1.558	-0.00167	-0.00609	-0.02467
1.559	-0.00119	-0.00618	-0.02471
1.56	-0.0012	-0.0049	-0.02481
1.561	-0.00132	-0.00485	-0.02511
1.561	-0.00104	-0.0058	-0.0249
1.562	-0.00069	-0.00573	-0.02478
1.563	-0.00132	-0.00552	-0.02453
1.564	-0.00112	-0.00558	-0.02423
1.565	-0.00035	-0.00485	-0.02394
1.566	0.000697	-0.00509	-0.02388
1.566	0.000976	-0.00561	-0.02401
1.567	0.001522	-0.00523	-0.02438
1.568	0.001438	-0.00486	-0.02497
1.569	0.000779	-0.00477	-0.02454
1.57	0.00055	-0.0044	-0.02423
1.571	7.44e-05	-0.00482	-0.0242
1.571	-0.00037	-0.00524	-0.02421
1.572	-0.00021	-0.00528	-0.02474
1.573	0.000222	-0.00496	-0.02531
1.574	0.000555	-0.00516	-0.02586
1.575	0.000868	-0.00584	-0.0264
1.576	0.000994	-0.00619	-0.02572
1.576	0.001089	-0.00566	-0.02488
1.577	0.000793	-0.00585	-0.02484
1.578	0.001002	-0.00593	-0.02471
1.579	0.001106	-0.00749	-0.02463
1.58	0.001328	-0.00773	-0.02425
1.581	0.001252	-0.00793	-0.02386
1.581	0.000782	-0.0082	-0.02359
1.582	0.001035	-0.0083	-0.02389
1.583	0.000786	-0.00847	-0.02426
1.584	0.000617	-0.00859	-0.02426
1.585	0.00042	-0.00842	-0.02428
1.586	5e-05	-0.00812	-0.0241
1.586	-6.29e-05	-0.0082	-0.02466
1.587	0.000108	-0.00835	-0.02524
1.588	-1.53e-05	-0.00748	-0.02577
1.589	0.000304	-0.00747	-0.02634
1.59	0.000653	-0.00707	-0.02631
1.591	0.000312	-0.00695	-0.02606
1.591	0.000312	-0.00753	-0.02566
1.592	0.000403	-0.00746	-0.02531
1.593	-0.00016	-0.0077	-0.02456
1.594	-0.00035	-0.00753	-0.02369
1.595	-0.00046	-0.00656	-0.02329
1.596	3.73e-05	-0.00752	-0.02344
1.596	-3.63e-05	-0.00802	-0.02328
1.597	-0.0001	-0.00801	-0.02314
1.598	-0.00016	-0.00788	-0.02373
1.599	-5.15e-06	-0.00771	-0.0245
1.6	0.000125	-0.00709	-0.02501
1.601	-0.00011	-0.0068	-0.02476
1.601	-0.00033	-0.00736	-0.0245
1.602	-0.00087	-0.00774	-0.02414
1.603	-0.00125	-0.00719	-0.02399
1.604	-0.00105	-0.00704	-0.02382
1.605	-8.39e-05	-0.00743	-0.02369
1.606	-0.00013	-0.00719	-0.02405
1.606	-0.00098	-0.00762	-0.02438
1.607	-0.00112	-0.00724	-0.02401
1.608	-0.00135	-0.00732	-0.02317
1.609	-0.00148	-0.00761	-0.02272
1.61	-0.00141	-0.00816	-0.02232
1.611	-0.0009	-0.00781	-0.02246
1.611	-0.00126	-0.00748	-0.02267
1.612	-0.00149	-0.0076	-0.02282
1.613	-0.00118	-0.00734	-0.0228
1.614	-0.00136	-0.00723	-0.02274
1.615	-0.00157	-0.00721	-0.02252
1.616	-0.00161	-0.00716	-0.02239
1.616	-0.00139	-0.00641	-0.02159
1.617	-0.00123	-0.00576	-0.02167
1.618	-0.00113	-0.00604	-0.02234
1.619	-0.00115	-0.00632	-0.02177
1.62	-0.00149	-0.00659	-0.02188
1.621	-0.0019	-0.0056	-0.02208
1.621	-0.00175	-0.00531	-0.02218
1.622	-0.00153	-0.00544	-0.02226
1.623	-0.00106	-0.00622	-0.02243
1.624	-0.00082	-0.00601	-0.02224
1.625	-0.00092	-0.00582	-0.02209
1.626	-0.00125	-0.00576	-0.02192
1.626	-0.00084	-0.00619	-0.02169
1.627	-0.00106	-0.00584	-0.02244
1.628	-0.00113	-0.00533	-0.02223
1.629	-0.00095	-0.00482	-0.02194
1.63	-0.00143	-0.00525	-0.02244
1.63	-0.00191	-0.00518	-0.02251
1.631	-0.00226	-0.0058	-0.0226
1.632	-0.00235	-0.00558	-0.02265
1.633	-0.00244	-0.0056	-0.02264
1.634	-0.00244	-0.00583	-0.02294
1.635	-0.00219	-0.00552	-0.0231
1.635	-0.00229	-0.00573	-0.02362
1.636	-0.00248	-0.00594	-0.02363
1.637	-0.00332	-0.00507	-0.0239
1.638	-0.00346	-0.00413	-0.02415
1.639	-0.00355	-0.00373	-0.02482
1.64	-0.00359	-0.00336	-0.02468
1.64	-0.00421	-0.00297	-0.02476
1.641	-0.00407	-0.00297	-0.02458
1.642	-0.00356	-0.00317	-0.02462
1.643	-0.00349	-0.00263	-0.02446
1.644	-0.00328	-0.00201	-0.02394
1.645	-0.00277	-0.00207	-0.02391
1.645	-0.0027	-0.00178	-0.02355
1.646	-0.00252	-0.00193	-0.02301
1.647	-0.002	-0.00211	-0.02294
1.648	-0.00176	-0.00179	-0.02285
1.649	-0.00165	-0.00176	-0.02306
1.65	-0.00171	-0.00147	-0.02316
1.65	-0.0019	-0.00172	-0.0229
1.651	-0.00228	-0.00116	-0.02238
1.652	-0.00239	-0.00145	-0.02253
1.653	-0.00207	-0.002	-0.02213
1.654	-0.00215	-0.00218	-0.02255
1.655	-0.00235	-0.00279	-0.02249
1.655	-0.00234	-0.00313	-0.0223
1.656	-0.00216	-0.00309	-0.02206
1.657	-0.00243	-0.00306	-0.0223
1.658	-0.00261	-0.00311	-0.02251
1.659	-0.00276	-0.00354	-0.02278
1.66	-0.00252	-0.00411	-0.02238
1.66	-0.00255	-0.00367	-0.02251
1.661	-0.00247	-0.00403	-0.02238
1.662	-0.00197	-0.00461	-0.02215
1.663	-0.00186	-0.00491	-0.02216
1.664	-0.00175	-0.00448	-0.022
[truncated: 28,043 more rows]

## Sheet: Fig. 10a right panel
		Vc=24 ml					Linear fitting of Log (MW) and Kav by Origin 8.0 software
		V0=8.338 ml
		Kav=(Ve-V0)/(Vc-V0)
Marker proteins	MW (KDa)	Log(MW)	Ve (ml)	Kav
bovine thyroglobulin	670	2.82607	9.277	0.059954
bovine γ-globulin	150	2.17609	12.437	0.261716
chicken egg albumin	44.3	1.6464	15.112	0.432512
ribonuclease A	13.7	1.13672	18.061	0.620802

## Sheet: Fig. S5
		A450 nm, substrate reaction for 12 min at 37 °C
		microtiter wells coated with 5 μg/ml solutions of milk, G12-scFv-HA, G12-scFv-HA-P17, and 10 μg/ml MBP-G12-scFv
	PBS/sera of healthy donor and CHB	milk	G12-scFv-HA	G12-scFv-HA-P17	MBP-G12-scFv	KHB HBsAg Kit
	PBS	0.071	0.205	0.183	0.144	0.06
		0.075	0.167	0.02	0.149	0.058
		0.076	0.204	0.149	0.108	0.058
		0.074	0.169	0.101	0.114	0.057
		0.085	0.234	0.139	0.113	0.057
	Sera of healthy donor (1/5 diluted)	0.069	0.219	0.151	0.098	0.063
		0.063	0.22	0.15	0.106	0.06
		0.066	0.196	0.17	0.096	0.06
		0.069	0.197	0.134	0.135	0.062
		0.073	0.2	0.184	0.142	0.059
	Sera of CHB (1/5000 diluted)	0.084	1.594	2.281	0.658	3.027
		0.076	1.427	2.195	0.719	3.166
		0.116	1.459	2.229	0.704	3.091
		0.089	1.523	2.171	0.692	3.114
		0.077	1.419	2.181	0.652	3.101

[truncated: 1 more sheets: Fig. S6]
